# Supplementary material for: Single-cell analysis of childhood leukemia reveals a link between developmental states and ribosomal protein expression as a source of intra-individual heterogeneity
Source: Sci Rep. 2020 May 15;10:8079. doi: 10.1038/s41598-020-64929-x (PMC7228968; doi:10.1038/s41598-020-64929-x)
Supplement: Supplementary file 2 — Supplementary Table 1. [file 41598_2020_64929_MOESM2_ESM.xlsx]

## Sheet: MAST_clusters_diff_exp_not_corr
gene_symbol	p_val	avg_logFC	pct.1	pct.2	p_val_adj	ensembl_id	description	samples_and_clusters
HIST1H1C	3.89496e-113	1.09767	0.909	0.628	7.69761e-109	ENSG00000187837	histone cluster 1 H1 family member c	ETV6.RUNX1.1_11_vs_10
GYPC	1.12349e-106	1.04399	0.555	0.09	2.22036e-102	ENSG00000136732	glycophorin C (Gerbich blood group)	ETV6.RUNX1.1_11_vs_10
RGS10	1.82792e-87	-0.751106	0.124	0.589	3.61251e-83	ENSG00000148908	regulator of G protein signaling 10	ETV6.RUNX1.1_11_vs_10
CYGB	5.5939e-72	0.832943	0.651	0.308	1.10552e-67	ENSG00000161544	cytoglobin	ETV6.RUNX1.1_11_vs_10
JCHAIN	1.1312e-71	1.12112	0.456	0.107	2.2356e-67	ENSG00000132465	joining chain of multimeric IgA and IgM	ETV6.RUNX1.1_11_vs_10
PTH2	3.52243e-62	-0.687204	0.046	0.372	6.96137e-58	ENSG00000142538	parathyroid hormone 2	ETV6.RUNX1.1_11_vs_10
SH3BP5	1.44071e-59	0.665322	0.358	0.049	2.84727e-55	ENSG00000131370	SH3 domain binding protein 5	ETV6.RUNX1.1_11_vs_10
LCN6	3.95943e-59	0.869758	0.353	0.047	7.82503e-55	ENSG00000267206	lipocalin 6	ETV6.RUNX1.1_11_vs_10
ID3	5.95583e-56	0.868728	0.545	0.264	1.17705e-51	ENSG00000117318	inhibitor of DNA binding 3, HLH protein	ETV6.RUNX1.1_11_vs_10
SORBS2	1.58933e-55	0.698995	0.319	0.044	3.141e-51	ENSG00000154556	sorbin and SH3 domain containing 2	ETV6.RUNX1.1_11_vs_10
NRN1	1.79992e-55	-0.702452	0.273	0.648	3.55718e-51	ENSG00000124785	neuritin 1	ETV6.RUNX1.1_11_vs_10
ARPP21	3.27695e-52	0.734756	0.55	0.217	6.47625e-48	ENSG00000172995	cAMP regulated phosphoprotein 21	ETV6.RUNX1.1_11_vs_10
RPS19	2.96311e-49	-0.260597	1	0.999	5.856e-45	ENSG00000105372	ribosomal protein S19	ETV6.RUNX1.1_11_vs_10
CMTM2	3.52932e-49	0.691903	0.535	0.246	6.975e-45	ENSG00000140932	CKLF like MARVEL transmembrane domain containing 2	ETV6.RUNX1.1_11_vs_10
VPREB3	1.42628e-48	0.525779	0.946	0.927	2.81875e-44	ENSG00000128218	V-set pre-B cell surrogate light chain 3	ETV6.RUNX1.1_11_vs_10
PRAME	7.64962e-48	0.56554	0.251	0.02	1.5118e-43	ENSG00000185686	preferentially expressed antigen in melanoma	ETV6.RUNX1.1_11_vs_10
IGLL1	8.88642e-48	1.08138	0.471	0.182	1.75622e-43	ENSG00000128322	immunoglobulin lambda like polypeptide 1	ETV6.RUNX1.1_11_vs_10
TERF2	4.70006e-47	0.694239	0.685	0.464	9.28873e-43	ENSG00000132604	telomeric repeat binding factor 2	ETV6.RUNX1.1_11_vs_10
CALM1	6.47128e-47	0.479231	0.851	0.792	1.27892e-42	ENSG00000198668	calmodulin 1	ETV6.RUNX1.1_11_vs_10
CRNDE	1.02024e-45	-0.450945	0.045	0.309	2.01631e-41	NA	NA	ETV6.RUNX1.1_11_vs_10
IRX3	2.84818e-44	-0.492109	0.023	0.253	5.62886e-40	ENSG00000177508	iroquois homeobox 3	ETV6.RUNX1.1_11_vs_10
CCND3	3.93239e-43	0.523137	0.569	0.411	7.77158e-39	ENSG00000112576	cyclin D3	ETV6.RUNX1.1_11_vs_10
IL2RG	1.45262e-42	0.568402	0.394	0.121	2.87081e-38	ENSG00000147168	interleukin 2 receptor subunit gamma	ETV6.RUNX1.1_11_vs_10
AKAP12	1.07328e-41	0.614011	0.397	0.12	2.12112e-37	ENSG00000131016	A-kinase anchoring protein 12	ETV6.RUNX1.1_11_vs_10
EIF3D	5.34452e-41	0.386376	0.771	0.716	1.05624e-36	ENSG00000100353	eukaryotic translation initiation factor 3 subunit D	ETV6.RUNX1.1_11_vs_10
CTGF	2.18015e-40	0.693885	0.601	0.359	4.30862e-36	ENSG00000118523	connective tissue growth factor	ETV6.RUNX1.1_11_vs_10
STAG3	4.01917e-40	0.529084	0.844	0.696	7.94308e-36	ENSG00000066923	stromal antigen 3	ETV6.RUNX1.1_11_vs_10
RP11-18H21.1	7.27393e-40	0.580679	0.447	0.202	1.43755e-35	NA	NA	ETV6.RUNX1.1_11_vs_10
CD79B	1.57093e-39	0.583959	0.781	0.599	3.10462e-35	ENSG00000007312	CD79b molecule	ETV6.RUNX1.1_11_vs_10
EVL	2.46405e-39	-0.456149	0.126	0.419	4.8697e-35	ENSG00000196405	Enah/Vasp-like	ETV6.RUNX1.1_11_vs_10
FTH1	6.56927e-39	-0.272001	0.99	0.997	1.29828e-34	ENSG00000167996	ferritin heavy chain 1	ETV6.RUNX1.1_11_vs_10
UBC	7.29841e-38	0.362251	0.962	0.968	1.44239e-33	ENSG00000150991	ubiquitin C	ETV6.RUNX1.1_11_vs_10
LYRM4	1.01065e-37	-0.485401	0.438	0.744	1.99735e-33	ENSG00000214113	LYR motif containing 4	ETV6.RUNX1.1_11_vs_10
RPL37	2.45873e-37	-0.250942	0.987	0.999	4.85919e-33	ENSG00000145592	ribosomal protein L37	ETV6.RUNX1.1_11_vs_10
PRODH2	1.63577e-35	-0.399655	0.026	0.224	3.23277e-31	ENSG00000250799	proline dehydrogenase 2	ETV6.RUNX1.1_11_vs_10
GAPDH	2.27101e-35	-0.270082	0.994	0.999	4.4882e-31	ENSG00000111640	glyceraldehyde-3-phosphate dehydrogenase	ETV6.RUNX1.1_11_vs_10
IRX1	9.75548e-35	0.445469	0.214	0.026	1.92797e-30	ENSG00000170549	iroquois homeobox 1	ETV6.RUNX1.1_11_vs_10
RPL12	4.85233e-34	-0.253027	0.99	0.996	9.58966e-30	ENSG00000197958	ribosomal protein L12	ETV6.RUNX1.1_11_vs_10
GIMAP4	7.89914e-34	0.50329	0.519	0.348	1.56111e-29	ENSG00000133574	GTPase, IMAP family member 4	ETV6.RUNX1.1_11_vs_10
HIST1H2AC	1.1776e-33	0.460727	0.804	0.682	2.3273e-29	ENSG00000180573	histone cluster 1 H2A family member c	ETV6.RUNX1.1_11_vs_10
CRIP1	2.41279e-33	0.70921	0.354	0.142	4.76839e-29	ENSG00000213145	cysteine rich protein 1	ETV6.RUNX1.1_11_vs_10
ATF4	2.84361e-33	0.451378	0.645	0.515	5.61982e-29	ENSG00000128272	activating transcription factor 4	ETV6.RUNX1.1_11_vs_10
AC007463.2	1.62894e-31	0.4847	0.295	0.134	3.21928e-27	NA	NA	ETV6.RUNX1.1_11_vs_10
PRX	3.395e-31	0.356137	0.173	0.014	6.70953e-27	ENSG00000105227	periaxin	ETV6.RUNX1.1_11_vs_10
LINC01013	4.17301e-31	0.482021	0.636	0.415	8.24712e-27	ENSG00000228495	long intergenic non-protein coding RNA 1013	ETV6.RUNX1.1_11_vs_10
GADD45G	4.79429e-31	0.522685	0.368	0.161	9.47495e-27	ENSG00000130222	growth arrest and DNA damage inducible gamma	ETV6.RUNX1.1_11_vs_10
RP11-328K4.1	7.45852e-31	0.512895	0.21	0.03	1.47403e-26	NA	NA	ETV6.RUNX1.1_11_vs_10
HIST2H2BE	7.79425e-31	0.453515	0.671	0.517	1.54038e-26	ENSG00000184678	histone cluster 2 H2B family member e	ETV6.RUNX1.1_11_vs_10
IRF8	2.12291e-30	-0.342211	0.045	0.242	4.19551e-26	ENSG00000140968	interferon regulatory factor 8	ETV6.RUNX1.1_11_vs_10
CD9	3.95969e-30	0.582089	0.171	0.015	7.82554e-26	ENSG00000010278	CD9 molecule	ETV6.RUNX1.1_11_vs_10
GMFG	1.0742e-29	0.317855	0.938	0.919	2.12295e-25	ENSG00000130755	glia maturation factor gamma	ETV6.RUNX1.1_11_vs_10
XRCC6	4.61829e-29	0.351323	0.677	0.579	9.12713e-25	ENSG00000196419	X-ray repair cross complementing 6	ETV6.RUNX1.1_11_vs_10
TSC22D3	1.09073e-28	0.46415	0.603	0.469	2.15562e-24	ENSG00000157514	TSC22 domain family member 3	ETV6.RUNX1.1_11_vs_10
AK1	1.32653e-28	0.431162	0.347	0.187	2.62163e-24	ENSG00000106992	adenylate kinase 1	ETV6.RUNX1.1_11_vs_10
RPS4Y2	1.80168e-28	0.419683	0.862	0.741	3.56065e-24	NA	NA	ETV6.RUNX1.1_11_vs_10
ADGRE5	2.58619e-28	0.527998	0.315	0.119	5.11108e-24	ENSG00000123146	adhesion G protein-coupled receptor E5	ETV6.RUNX1.1_11_vs_10
NPY	3.29149e-28	0.628072	0.54	0.343	6.50497e-24	ENSG00000122585	neuropeptide Y	ETV6.RUNX1.1_11_vs_10
ARHGAP24	3.99973e-28	0.417891	0.187	0.028	7.90466e-24	ENSG00000138639	Rho GTPase activating protein 24	ETV6.RUNX1.1_11_vs_10
SLC35E3	6.35205e-28	0.532449	0.585	0.415	1.25536e-23	ENSG00000175782	solute carrier family 35 member E3	ETV6.RUNX1.1_11_vs_10
C1QTNF4	9.08643e-28	-0.485829	0.304	0.579	1.79575e-23	ENSG00000172247	C1q and TNF related 4	ETV6.RUNX1.1_11_vs_10
COTL1	1.27851e-27	-0.331427	0.058	0.255	2.52672e-23	ENSG00000103187	coactosin like F-actin binding protein 1	ETV6.RUNX1.1_11_vs_10
CD99	1.50619e-27	0.34266	0.969	0.939	2.97668e-23	ENSG00000002586	CD99 molecule (Xg blood group)	ETV6.RUNX1.1_11_vs_10
SDC2	3.19811e-27	-0.382995	0.108	0.334	6.32043e-23	ENSG00000169439	syndecan 2	ETV6.RUNX1.1_11_vs_10
EIF1	3.77812e-27	0.285061	0.991	0.977	7.4667e-23	ENSG00000173812	eukaryotic translation initiation factor 1	ETV6.RUNX1.1_11_vs_10
PDLIM1	5.80491e-27	-0.403104	0.638	0.849	1.14722e-22	ENSG00000107438	PDZ and LIM domain 1	ETV6.RUNX1.1_11_vs_10
ITM2B	8.9809e-27	0.371441	0.735	0.641	1.7749e-22	ENSG00000136156	integral membrane protein 2B	ETV6.RUNX1.1_11_vs_10
SUN2	1.56839e-26	0.381531	0.515	0.397	3.09961e-22	ENSG00000100242	Sad1 and UNC84 domain containing 2	ETV6.RUNX1.1_11_vs_10
CDK6	1.57191e-26	0.407186	0.701	0.579	3.10656e-22	ENSG00000105810	cyclin dependent kinase 6	ETV6.RUNX1.1_11_vs_10
PFKL	1.82133e-26	0.351564	0.554	0.484	3.5995e-22	ENSG00000141959	phosphofructokinase, liver type	ETV6.RUNX1.1_11_vs_10
COX8C	2.54211e-26	-0.336246	0.308	0.575	5.02398e-22	ENSG00000187581	cytochrome c oxidase subunit 8C	ETV6.RUNX1.1_11_vs_10
RP1-34B20.21	2.57122e-26	0.433035	0.697	0.556	5.08151e-22	NA	NA	ETV6.RUNX1.1_11_vs_10
DDX17	1.52963e-25	0.361451	0.617	0.527	3.023e-21	ENSG00000100201	DEAD-box helicase 17	ETV6.RUNX1.1_11_vs_10
VIM	1.86578e-25	0.5355	0.669	0.644	3.68735e-21	ENSG00000026025	vimentin	ETV6.RUNX1.1_11_vs_10
H1F0	3.20114e-25	0.385246	0.84	0.806	6.32642e-21	ENSG00000189060	H1 histone family member 0	ETV6.RUNX1.1_11_vs_10
EHD2	4.84266e-25	-0.313558	0.085	0.284	9.57054e-21	ENSG00000024422	EH domain containing 2	ETV6.RUNX1.1_11_vs_10
MZB1	5.56375e-25	0.315259	0.936	0.9	1.09956e-20	ENSG00000170476	marginal zone B and B1 cell specific protein	ETV6.RUNX1.1_11_vs_10
CSF3R	6.2495e-25	-0.389407	0.104	0.315	1.23509e-20	ENSG00000119535	colony stimulating factor 3 receptor	ETV6.RUNX1.1_11_vs_10
SETD4	6.4361e-25	0.418597	0.385	0.201	1.27197e-20	ENSG00000185917	SET domain containing 4	ETV6.RUNX1.1_11_vs_10
RP11-524N5.1	2.12524e-24	0.468445	0.409	0.203	4.20011e-20	NA	NA	ETV6.RUNX1.1_11_vs_10
XBP1	3.61144e-24	0.35932	0.76	0.721	7.1373e-20	ENSG00000100219	X-box binding protein 1	ETV6.RUNX1.1_11_vs_10
CLEC11A	8.52788e-24	0.410112	0.341	0.209	1.68537e-19	ENSG00000105472	C-type lectin domain containing 11A	ETV6.RUNX1.1_11_vs_10
HIST1H3H	2.16809e-23	0.452445	0.376	0.201	4.28479e-19	NA	NA	ETV6.RUNX1.1_11_vs_10
CST3	2.4917e-23	-0.257478	0.09	0.272	4.92434e-19	ENSG00000101439	cystatin C	ETV6.RUNX1.1_11_vs_10
ADGRF1	4.01458e-23	0.434281	0.265	0.092	7.93401e-19	ENSG00000153292	adhesion G protein-coupled receptor F1	ETV6.RUNX1.1_11_vs_10
SUMO1	4.13578e-23	0.286204	0.718	0.666	8.17354e-19	ENSG00000116030	small ubiquitin-like modifier 1	ETV6.RUNX1.1_11_vs_10
WBP1L	7.00475e-23	-0.29627	0.19	0.416	1.38435e-18	ENSG00000166272	WW domain binding protein 1 like	ETV6.RUNX1.1_11_vs_10
C9orf139	7.70967e-23	0.402202	0.235	0.073	1.52366e-18	ENSG00000180539	chromosome 9 open reading frame 139	ETV6.RUNX1.1_11_vs_10
NEIL1	8.64808e-23	0.453357	0.437	0.267	1.70912e-18	ENSG00000140398	nei like DNA glycosylase 1	ETV6.RUNX1.1_11_vs_10
TRPM4	8.85655e-23	-0.363193	0.467	0.71	1.75032e-18	ENSG00000130529	transient receptor potential cation channel subfamily M member 4	ETV6.RUNX1.1_11_vs_10
CARHSP1	1.11472e-22	0.339162	0.646	0.559	2.20302e-18	ENSG00000153048	calcium regulated heat stable protein 1	ETV6.RUNX1.1_11_vs_10
TUBA1A	2.37345e-22	0.321546	0.76	0.731	4.69064e-18	ENSG00000167552	tubulin alpha 1a	ETV6.RUNX1.1_11_vs_10
UGP2	2.8748e-22	0.307507	0.495	0.42	5.68146e-18	ENSG00000169764	UDP-glucose pyrophosphorylase 2	ETV6.RUNX1.1_11_vs_10
MME	3.00159e-22	0.360389	0.782	0.647	5.93204e-18	ENSG00000196549	membrane metalloendopeptidase	ETV6.RUNX1.1_11_vs_10
SLC25A39	3.12281e-22	-0.29491	0.263	0.501	6.17161e-18	ENSG00000013306	solute carrier family 25 member 39	ETV6.RUNX1.1_11_vs_10
CD37	3.21316e-22	-0.321013	0.719	0.88	6.35018e-18	ENSG00000104894	CD37 molecule	ETV6.RUNX1.1_11_vs_10
TXNIP	5.05394e-22	0.3703	0.585	0.503	9.9881e-18	ENSG00000265972	thioredoxin interacting protein	ETV6.RUNX1.1_11_vs_10
TAGLN2	5.55664e-22	0.580984	0.34	0.257	1.09816e-17	ENSG00000158710	transgelin 2	ETV6.RUNX1.1_11_vs_10
ATXN10	1.29099e-21	0.302626	0.477	0.378	2.55139e-17	ENSG00000130638	ataxin 10	ETV6.RUNX1.1_11_vs_10
ENG	1.36592e-21	0.382548	0.437	0.3	2.69947e-17	ENSG00000106991	endoglin	ETV6.RUNX1.1_11_vs_10
LDHA	1.71893e-21	0.308264	0.645	0.591	3.39711e-17	ENSG00000134333	lactate dehydrogenase A	ETV6.RUNX1.1_11_vs_10
IGFBP7	4.31265e-21	0.329856	0.129	0.014	8.5231e-17	ENSG00000163453	insulin like growth factor binding protein 7	ETV6.RUNX1.1_11_vs_10
HMGA1	8.15298e-21	-0.325787	0.658	0.845	1.61127e-16	ENSG00000137309	high mobility group AT-hook 1	ETV6.RUNX1.1_11_vs_10
ADRBK1	8.6658e-21	0.352517	0.59	0.52	1.71262e-16	NA	NA	ETV6.RUNX1.1_11_vs_10
BMI1	8.27888e-20	0.333789	0.288	0.151	1.63616e-15	ENSG00000168283	BMI1 proto-oncogene, polycomb ring finger	ETV6.RUNX1.1_11_vs_10
SAMSN1	1.24656e-19	-0.267766	0.228	0.444	2.46357e-15	ENSG00000155307	SAM domain, SH3 domain and nuclear localization signals 1	ETV6.RUNX1.1_11_vs_10
HLA-A	2.4348e-19	0.2554	0.982	0.984	4.81189e-15	ENSG00000231834	major histocompatibility complex, class I, A	ETV6.RUNX1.1_11_vs_10
FAM3C	3.17819e-19	0.30781	0.288	0.172	6.28105e-15	ENSG00000196937	family with sequence similarity 3 member C	ETV6.RUNX1.1_11_vs_10
CAPG	6.04085e-19	0.321357	0.517	0.414	1.19385e-14	ENSG00000042493	capping actin protein, gelsolin like	ETV6.RUNX1.1_11_vs_10
TMSB10	1.02198e-18	0.255669	0.992	0.996	2.01974e-14	ENSG00000034510	thymosin beta 10	ETV6.RUNX1.1_11_vs_10
COMT	1.18503e-18	0.254646	0.619	0.578	2.34198e-14	ENSG00000093010	catechol-O-methyltransferase	ETV6.RUNX1.1_11_vs_10
GIMAP7	1.23827e-18	0.363045	0.34	0.212	2.4472e-14	ENSG00000179144	GTPase, IMAP family member 7	ETV6.RUNX1.1_11_vs_10
ID2	1.33646e-18	0.374508	0.655	0.566	2.64124e-14	ENSG00000115738	inhibitor of DNA binding 2, HLH protein	ETV6.RUNX1.1_11_vs_10
SMARCB1	1.4074e-18	0.253861	0.621	0.589	2.78145e-14	ENSG00000099956	SWI/SNF related, matrix associated, actin dependent regulator of chromatin, subfamily b, member 1	ETV6.RUNX1.1_11_vs_10
ISG20	1.70435e-18	0.339842	0.612	0.517	3.3683e-14	ENSG00000172183	interferon stimulated exonuclease gene 20	ETV6.RUNX1.1_11_vs_10
FKBP4	2.25681e-18	-0.30665	0.245	0.46	4.46012e-14	ENSG00000004478	FK506 binding protein 4	ETV6.RUNX1.1_11_vs_10
NCF4	2.49389e-18	0.308357	0.638	0.569	4.92868e-14	ENSG00000100365	neutrophil cytosolic factor 4	ETV6.RUNX1.1_11_vs_10
NUCB2	3.30887e-18	0.347762	0.546	0.453	6.53931e-14	ENSG00000070081	nucleobindin 2	ETV6.RUNX1.1_11_vs_10
RASGRP2	5.38819e-18	0.359992	0.328	0.179	1.06487e-13	ENSG00000068831	RAS guanyl releasing protein 2	ETV6.RUNX1.1_11_vs_10
TGFB1	6.41213e-18	-0.284036	0.29	0.507	1.26723e-13	ENSG00000105329	transforming growth factor beta 1	ETV6.RUNX1.1_11_vs_10
PIGP	6.85133e-18	0.303533	0.336	0.221	1.35403e-13	ENSG00000185808	phosphatidylinositol glycan anchor biosynthesis class P	ETV6.RUNX1.1_11_vs_10
GNA15	1.00412e-17	-0.269175	0.355	0.575	1.98444e-13	ENSG00000060558	G protein subunit alpha 15	ETV6.RUNX1.1_11_vs_10
HIST1H2AE	1.44162e-17	0.319464	0.382	0.272	2.84907e-13	NA	NA	ETV6.RUNX1.1_11_vs_10
EFNA1	1.71631e-17	0.334412	0.328	0.206	3.39194e-13	ENSG00000169242	ephrin A1	ETV6.RUNX1.1_11_vs_10
HDAC7	1.8772e-17	0.277096	0.417	0.344	3.70991e-13	ENSG00000061273	histone deacetylase 7	ETV6.RUNX1.1_11_vs_10
SPN	1.94912e-17	0.266955	0.554	0.483	3.85205e-13	ENSG00000197471	sialophorin	ETV6.RUNX1.1_11_vs_10
RERGL	2.59833e-17	-0.300346	0.137	0.32	5.13509e-13	ENSG00000111404	RERG like	ETV6.RUNX1.1_11_vs_10
BIN1	3.11543e-17	0.289565	0.495	0.395	6.15703e-13	ENSG00000136717	bridging integrator 1	ETV6.RUNX1.1_11_vs_10
CBR1	3.24132e-17	0.297116	0.404	0.298	6.40582e-13	ENSG00000159228	carbonyl reductase 1	ETV6.RUNX1.1_11_vs_10
ZNF22	3.76914e-17	0.285355	0.673	0.605	7.44896e-13	ENSG00000165512	zinc finger protein 22	ETV6.RUNX1.1_11_vs_10
CRMP1	4.15603e-17	0.350364	0.326	0.201	8.21356e-13	ENSG00000072832	collapsin response mediator protein 1	ETV6.RUNX1.1_11_vs_10
YWHAH	4.36508e-17	0.29848	0.522	0.427	8.6267e-13	ENSG00000128245	tyrosine 3-monooxygenase/tryptophan 5-monooxygenase activation protein eta	ETV6.RUNX1.1_11_vs_10
ETS2	5.03148e-17	0.327026	0.423	0.313	9.94371e-13	ENSG00000157557	ETS proto-oncogene 2, transcription factor	ETV6.RUNX1.1_11_vs_10
THSD7A	5.77797e-17	0.289259	0.133	0.023	1.1419e-12	ENSG00000005108	thrombospondin type 1 domain containing 7A	ETV6.RUNX1.1_11_vs_10
STT3B	9.59226e-17	0.324367	0.442	0.333	1.89572e-12	ENSG00000163527	STT3B, catalytic subunit of the oligosaccharyltransferase complex	ETV6.RUNX1.1_11_vs_10
FUCA1	1.37505e-16	-0.294025	0.182	0.373	2.71752e-12	ENSG00000179163	fucosidase, alpha-L- 1, tissue	ETV6.RUNX1.1_11_vs_10
PBXIP1	1.65503e-16	0.31253	0.546	0.427	3.27084e-12	ENSG00000163346	PBX homeobox interacting protein 1	ETV6.RUNX1.1_11_vs_10
PLK2	2.1625e-16	0.358584	0.29	0.199	4.27374e-12	ENSG00000145632	polo like kinase 2	ETV6.RUNX1.1_11_vs_10
DDIT4	3.35972e-16	-0.269239	0.206	0.395	6.63981e-12	ENSG00000168209	DNA damage inducible transcript 4	ETV6.RUNX1.1_11_vs_10
C2CD4C	4.30693e-16	0.281316	0.176	0.054	8.51179e-12	ENSG00000183186	C2 calcium dependent domain containing 4C	ETV6.RUNX1.1_11_vs_10
KLF6	5.40878e-16	0.341087	0.547	0.503	1.06894e-11	ENSG00000067082	Kruppel like factor 6	ETV6.RUNX1.1_11_vs_10
TCF4	6.15439e-16	0.255304	0.813	0.794	1.21629e-11	ENSG00000196628	transcription factor 4	ETV6.RUNX1.1_11_vs_10
SH2D3C	1.01348e-15	0.300152	0.271	0.164	2.00293e-11	ENSG00000095370	SH2 domain containing 3C	ETV6.RUNX1.1_11_vs_10
GSN	1.14015e-15	0.33806	0.437	0.372	2.25328e-11	ENSG00000148180	gelsolin	ETV6.RUNX1.1_11_vs_10
HIST1H4H	1.88527e-15	0.31304	0.315	0.213	3.72586e-11	ENSG00000158406	histone cluster 1 H4 family member h	ETV6.RUNX1.1_11_vs_10
MDK	2.75838e-15	-0.319536	0.512	0.707	5.45139e-11	ENSG00000110492	midkine (neurite growth-promoting factor 2)	ETV6.RUNX1.1_11_vs_10
CSTB	4.05372e-15	0.257047	0.515	0.46	8.01137e-11	ENSG00000160213	cystatin B	ETV6.RUNX1.1_11_vs_10
RUNX1	5.80413e-15	-0.253624	0.223	0.41	1.14707e-10	ENSG00000159216	runt related transcription factor 1	ETV6.RUNX1.1_11_vs_10
RASD1	1.08742e-14	0.312972	0.392	0.289	2.14906e-10	ENSG00000108551	ras related dexamethasone induced 1	ETV6.RUNX1.1_11_vs_10
IPO11	1.43868e-14	0.263625	0.263	0.168	2.84327e-10	ENSG00000086200	importin 11	ETV6.RUNX1.1_11_vs_10
FHIT	1.99023e-14	0.343657	0.468	0.33	3.93329e-10	ENSG00000189283	fragile histidine triad	ETV6.RUNX1.1_11_vs_10
FERMT3	2.06546e-14	0.287104	0.387	0.277	4.08198e-10	ENSG00000149781	fermitin family member 3	ETV6.RUNX1.1_11_vs_10
HAP1	2.79485e-14	-0.269025	0.232	0.415	5.52346e-10	ENSG00000173805	huntingtin associated protein 1	ETV6.RUNX1.1_11_vs_10
HEMGN	3.2864e-14	-0.387217	0.274	0.463	6.4949e-10	ENSG00000136929	hemogen	ETV6.RUNX1.1_11_vs_10
HSPB1	4.01058e-14	0.309239	0.896	0.865	7.9261e-10	ENSG00000106211	heat shock protein family B (small) member 1	ETV6.RUNX1.1_11_vs_10
PECAM1	5.20144e-14	0.297295	0.262	0.158	1.02796e-09	ENSG00000261371	platelet and endothelial cell adhesion molecule 1	ETV6.RUNX1.1_11_vs_10
C10orf10	5.46344e-14	0.329134	0.173	0.063	1.07974e-09	ENSG00000165507	chromosome 10 open reading frame 10	ETV6.RUNX1.1_11_vs_10
EBF1	1.04996e-13	0.284288	0.567	0.498	2.07504e-09	ENSG00000164330	early B-cell factor 1	ETV6.RUNX1.1_11_vs_10
SH3TC1	1.15845e-13	0.267561	0.196	0.09	2.28944e-09	ENSG00000125089	SH3 domain and tetratricopeptide repeats 1	ETV6.RUNX1.1_11_vs_10
LINC00649	1.56635e-13	0.257187	0.263	0.175	3.09558e-09	ENSG00000237945	long intergenic non-protein coding RNA 649	ETV6.RUNX1.1_11_vs_10
LGALS3BP	2.59698e-13	0.250597	0.142	0.043	5.13241e-09	ENSG00000108679	galectin 3 binding protein	ETV6.RUNX1.1_11_vs_10
PCDH9	2.94821e-13	0.358976	0.333	0.185	5.82656e-09	ENSG00000184226	protocadherin 9	ETV6.RUNX1.1_11_vs_10
RGCC	3.05777e-13	-0.298853	0.094	0.233	6.04307e-09	ENSG00000102760	regulator of cell cycle	ETV6.RUNX1.1_11_vs_10
PHGDH	3.25491e-13	0.292126	0.173	0.078	6.43268e-09	ENSG00000092621	phosphoglycerate dehydrogenase	ETV6.RUNX1.1_11_vs_10
PXDN	5.72235e-13	0.253001	0.168	0.066	1.13091e-08	ENSG00000130508	peroxidasin	ETV6.RUNX1.1_11_vs_10
HIST1H2BG	7.07693e-13	0.286649	0.655	0.574	1.39861e-08	NA	NA	ETV6.RUNX1.1_11_vs_10
CDK9	7.19256e-13	0.251687	0.226	0.136	1.42147e-08	ENSG00000136807	cyclin dependent kinase 9	ETV6.RUNX1.1_11_vs_10
ZFP36L1	8.4114e-13	-0.262605	0.372	0.559	1.66235e-08	ENSG00000185650	ZFP36 ring finger protein like 1	ETV6.RUNX1.1_11_vs_10
SLC9A3R2	1.48411e-12	0.273408	0.19	0.1	2.93306e-08	ENSG00000065054	SLC9A3 regulator 2	ETV6.RUNX1.1_11_vs_10
CD72	1.50409e-12	-0.256588	0.186	0.349	2.97254e-08	ENSG00000137101	CD72 molecule	ETV6.RUNX1.1_11_vs_10
FYB	1.8246e-12	-0.253272	0.432	0.617	3.60596e-08	ENSG00000082074	FYN binding protein	ETV6.RUNX1.1_11_vs_10
JUNB	2.85722e-12	0.27888	0.521	0.455	5.64671e-08	ENSG00000171223	JunB proto-oncogene, AP-1 transcription factor subunit	ETV6.RUNX1.1_11_vs_10
TCFL5	7.23814e-12	0.282593	0.304	0.195	1.43047e-07	ENSG00000101190	transcription factor like 5	ETV6.RUNX1.1_11_vs_10
ORAI2	1.39012e-11	0.299488	0.391	0.299	2.74729e-07	ENSG00000160991	ORAI calcium release-activated calcium modulator 2	ETV6.RUNX1.1_11_vs_10
SMIM3	1.82501e-11	0.259236	0.291	0.194	3.60676e-07	ENSG00000256235	small integral membrane protein 3	ETV6.RUNX1.1_11_vs_10
KLF2	2.28625e-11	0.307804	0.201	0.09	4.51832e-07	ENSG00000127528	Kruppel like factor 2	ETV6.RUNX1.1_11_vs_10
RPS27L	3.8359e-11	-0.291022	0.44	0.612	7.5809e-07	ENSG00000185088	ribosomal protein S27 like	ETV6.RUNX1.1_11_vs_10
CITED2	6.51696e-11	0.266434	0.518	0.44	1.28795e-06	ENSG00000164442	Cbp/p300 interacting transactivator with Glu/Asp rich carboxy-terminal domain 2	ETV6.RUNX1.1_11_vs_10
RP11-290F5.2	9.56111e-11	0.254692	0.185	0.086	1.88956e-06	ENSG00000180712	NA	ETV6.RUNX1.1_11_vs_10
LST1	1.61558e-10	0.252025	0.877	0.884	3.19287e-06	ENSG00000231048	leukocyte specific transcript 1	ETV6.RUNX1.1_11_vs_10
WDR66	2.58024e-09	0.286116	0.224	0.155	5.09934e-05	ENSG00000158023	WD repeat domain 66	ETV6.RUNX1.1_11_vs_10
EGFL7	4.45129e-09	-0.252296	0.635	0.75	8.79708e-05	ENSG00000172889	EGF like domain multiple 7	ETV6.RUNX1.1_11_vs_10
SMAD1	6.98816e-09	-0.288545	0.587	0.709	0.000138107	ENSG00000170365	SMAD family member 1	ETV6.RUNX1.1_11_vs_10
LTB	5.16611e-08	0.261726	0.89	0.878	0.00102098	ENSG00000223448	lymphotoxin beta	ETV6.RUNX1.1_11_vs_10
FCGRT	7.10705e-07	-0.251619	0.328	0.459	0.0140457	ENSG00000104870	Fc fragment of IgG receptor and transporter	ETV6.RUNX1.1_11_vs_10
JCHAIN	6.57456e-226	-1.27911	0.31	0.729	1.29933e-221	ENSG00000132465	joining chain of multimeric IgA and IgM	ETV6.RUNX1.2_0_vs_2
TRPM4	4.79882e-185	-1.0484	0.08	0.475	9.48391e-181	ENSG00000130529	transient receptor potential cation channel subfamily M member 4	ETV6.RUNX1.2_0_vs_2
PRAME	3.52277e-139	-0.800542	0.038	0.329	6.96205e-135	ENSG00000185686	preferentially expressed antigen in melanoma	ETV6.RUNX1.2_0_vs_2
ARHGDIB	4.37833e-139	0.499298	0.956	0.889	8.65288e-135	ENSG00000111348	Rho GDP dissociation inhibitor beta	ETV6.RUNX1.2_0_vs_2
RP11-117D22.2	3.11378e-115	-0.798866	0.016	0.236	6.15376e-111	ENSG00000230138	NA	ETV6.RUNX1.2_0_vs_2
ARPP21	1.14894e-109	-0.73638	0.427	0.736	2.27065e-105	ENSG00000172995	cAMP regulated phosphoprotein 21	ETV6.RUNX1.2_0_vs_2
RPS25	1.22111e-98	0.403493	0.965	0.907	2.41328e-94	ENSG00000118181	ribosomal protein S25	ETV6.RUNX1.2_0_vs_2
JUN	8.84766e-87	0.538216	0.939	0.889	1.74856e-82	ENSG00000177606	Jun proto-oncogene, AP-1 transcription factor subunit	ETV6.RUNX1.2_0_vs_2
FOS	8.48064e-86	0.455223	0.979	0.967	1.67603e-81	ENSG00000170345	Fos proto-oncogene, AP-1 transcription factor subunit	ETV6.RUNX1.2_0_vs_2
KLF2	1.02087e-85	0.707908	0.632	0.386	2.01754e-81	ENSG00000127528	Kruppel like factor 2	ETV6.RUNX1.2_0_vs_2
TCL1B	7.0879e-84	-1.03455	0.199	0.418	1.40078e-79	ENSG00000213231	T-cell leukemia/lymphoma 1B	ETV6.RUNX1.2_0_vs_2
MME	6.14669e-81	-0.547709	0.554	0.802	1.21477e-76	ENSG00000196549	membrane metalloendopeptidase	ETV6.RUNX1.2_0_vs_2
HIST2H2BE	1.44696e-75	0.69745	0.584	0.35	2.85962e-71	ENSG00000184678	histone cluster 2 H2B family member e	ETV6.RUNX1.2_0_vs_2
CD69	2.27002e-75	0.792835	0.628	0.45	4.48625e-71	ENSG00000110848	CD69 molecule	ETV6.RUNX1.2_0_vs_2
TFPI	2.68518e-75	0.645404	0.186	0.014	5.30673e-71	ENSG00000003436	tissue factor pathway inhibitor	ETV6.RUNX1.2_0_vs_2
H3F3B	1.54553e-73	0.277893	1	0.997	3.05442e-69	ENSG00000132475	H3 histone family member 3B	ETV6.RUNX1.2_0_vs_2
TRGC2	5.21003e-70	-0.555395	0.021	0.18	1.02966e-65	ENSG00000227191	T cell receptor gamma constant 2	ETV6.RUNX1.2_0_vs_2
RP11-301G19.1	9.24308e-70	0.566349	0.819	0.652	1.82671e-65	ENSG00000227706	NA	ETV6.RUNX1.2_0_vs_2
UGT3A2	1.53418e-68	-0.609546	0.069	0.275	3.032e-64	ENSG00000168671	UDP glycosyltransferase family 3 member A2	ETV6.RUNX1.2_0_vs_2
SELL	2.39355e-66	-0.695532	0.256	0.508	4.73036e-62	ENSG00000188404	selectin L	ETV6.RUNX1.2_0_vs_2
LGALS3BP	3.22402e-65	-0.461785	0.018	0.165	6.37162e-61	ENSG00000108679	galectin 3 binding protein	ETV6.RUNX1.2_0_vs_2
FCGRT	2.86031e-64	-0.631008	0.411	0.61	5.65282e-60	ENSG00000104870	Fc fragment of IgG receptor and transporter	ETV6.RUNX1.2_0_vs_2
IGFBP2	2.94838e-64	-0.62786	0.045	0.221	5.82689e-60	ENSG00000115457	insulin like growth factor binding protein 2	ETV6.RUNX1.2_0_vs_2
AJ006998.2	1.49219e-61	-0.444946	0.008	0.13	2.94902e-57	NA	NA	ETV6.RUNX1.2_0_vs_2
JUNB	1.69836e-61	0.657684	0.678	0.485	3.35647e-57	ENSG00000171223	JunB proto-oncogene, AP-1 transcription factor subunit	ETV6.RUNX1.2_0_vs_2
RP11-251M1.1	6.4277e-60	0.650789	0.231	0.062	1.27031e-55	NA	NA	ETV6.RUNX1.2_0_vs_2
TSC22D3	6.54517e-58	0.398706	0.892	0.814	1.29352e-53	ENSG00000157514	TSC22 domain family member 3	ETV6.RUNX1.2_0_vs_2
HIST1H1C	5.50075e-55	0.704795	0.485	0.28	1.08711e-50	ENSG00000187837	histone cluster 1 H1 family member c	ETV6.RUNX1.2_0_vs_2
RGCC	9.83469e-55	0.586813	0.209	0.045	1.94363e-50	ENSG00000102760	regulator of cell cycle	ETV6.RUNX1.2_0_vs_2
ALDH1A1	7.85514e-54	0.495653	0.161	0.023	1.55241e-49	ENSG00000165092	aldehyde dehydrogenase 1 family member A1	ETV6.RUNX1.2_0_vs_2
CD99	2.07602e-52	-0.492334	0.553	0.735	4.10284e-48	ENSG00000002586	CD99 molecule (Xg blood group)	ETV6.RUNX1.2_0_vs_2
BTG1	3.49775e-52	0.419406	0.817	0.7	6.91261e-48	ENSG00000133639	BTG anti-proliferation factor 1	ETV6.RUNX1.2_0_vs_2
HPS4	3.57625e-52	-0.493858	0.453	0.669	7.06774e-48	ENSG00000100099	HPS4, biogenesis of lysosomal organelles complex 3 subunit 2	ETV6.RUNX1.2_0_vs_2
MZB1	3.65346e-52	-0.345726	0.741	0.894	7.22033e-48	ENSG00000170476	marginal zone B and B1 cell specific protein	ETV6.RUNX1.2_0_vs_2
LAPTM5	4.45672e-52	0.282542	0.986	0.967	8.80782e-48	ENSG00000162511	lysosomal protein transmembrane 5	ETV6.RUNX1.2_0_vs_2
GADD45B	2.92609e-50	0.562309	0.497	0.302	5.78283e-46	ENSG00000099860	growth arrest and DNA damage inducible beta	ETV6.RUNX1.2_0_vs_2
NEGR1	3.0804e-50	-0.512032	0.078	0.252	6.0878e-46	ENSG00000172260	neuronal growth regulator 1	ETV6.RUNX1.2_0_vs_2
PPP1R15A	2.7904e-48	0.372687	0.843	0.746	5.51467e-44	ENSG00000087074	protein phosphatase 1 regulatory subunit 15A	ETV6.RUNX1.2_0_vs_2
RHOB	1.50047e-46	0.651529	0.317	0.139	2.96538e-42	ENSG00000143878	ras homolog family member B	ETV6.RUNX1.2_0_vs_2
NTRK1	4.02112e-46	-0.352579	0.01	0.11	7.94693e-42	ENSG00000198400	neurotrophic receptor tyrosine kinase 1	ETV6.RUNX1.2_0_vs_2
HIST1H2AC	5.59748e-46	0.516496	0.616	0.449	1.10623e-41	ENSG00000180573	histone cluster 1 H2A family member c	ETV6.RUNX1.2_0_vs_2
HIST1H2BG	9.18281e-46	0.59618	0.333	0.149	1.8148e-41	NA	NA	ETV6.RUNX1.2_0_vs_2
SDC2	1.41614e-45	0.504993	0.571	0.38	2.79871e-41	ENSG00000169439	syndecan 2	ETV6.RUNX1.2_0_vs_2
ZFP36	1.48817e-45	0.514399	0.571	0.396	2.94107e-41	ENSG00000128016	ZFP36 ring finger protein	ETV6.RUNX1.2_0_vs_2
S100A4	2.90441e-45	0.663789	0.336	0.174	5.73998e-41	ENSG00000196154	S100 calcium binding protein A4	ETV6.RUNX1.2_0_vs_2
YBX3	1.45662e-44	0.40687	0.662	0.555	2.87871e-40	ENSG00000060138	Y-box binding protein 3	ETV6.RUNX1.2_0_vs_2
C1orf228	3.87632e-44	-0.365767	0.663	0.817	7.66077e-40	ENSG00000198520	chromosome 1 open reading frame 228	ETV6.RUNX1.2_0_vs_2
HLA-E	8.8961e-44	0.29806	0.897	0.853	1.75814e-39	ENSG00000225201	major histocompatibility complex, class I, E	ETV6.RUNX1.2_0_vs_2
HAP1	3.80428e-43	-0.444224	0.073	0.231	7.5184e-39	ENSG00000173805	huntingtin associated protein 1	ETV6.RUNX1.2_0_vs_2
CST3	1.49509e-42	-0.446171	0.142	0.33	2.95475e-38	ENSG00000101439	cystatin C	ETV6.RUNX1.2_0_vs_2
TKT	2.32891e-42	0.390598	0.639	0.534	4.60262e-38	ENSG00000163931	transketolase	ETV6.RUNX1.2_0_vs_2
CD38	1.50716e-41	-0.481492	0.161	0.348	2.97861e-37	ENSG00000004468	CD38 molecule	ETV6.RUNX1.2_0_vs_2
ZFP36L2	1.97903e-41	0.340673	0.868	0.802	3.91116e-37	ENSG00000152518	ZFP36 ring finger protein like 2	ETV6.RUNX1.2_0_vs_2
HEMGN	1.22645e-40	0.479135	0.134	0.022	2.42384e-36	ENSG00000136929	hemogen	ETV6.RUNX1.2_0_vs_2
RNF130	8.16272e-40	-0.357146	0.024	0.132	1.6132e-35	ENSG00000113269	ring finger protein 130	ETV6.RUNX1.2_0_vs_2
PCP4	1.06414e-38	-0.508877	0.048	0.177	2.10306e-34	ENSG00000183036	Purkinje cell protein 4	ETV6.RUNX1.2_0_vs_2
POU2AF1	2.17205e-38	0.470088	0.358	0.188	4.29262e-34	ENSG00000110777	POU class 2 associating factor 1	ETV6.RUNX1.2_0_vs_2
FAM129C	1.3035e-37	-0.431149	0.078	0.225	2.57611e-33	ENSG00000167483	family with sequence similarity 129 member C	ETV6.RUNX1.2_0_vs_2
LUC7L3	7.35289e-37	-0.372191	0.398	0.604	1.45315e-32	ENSG00000108848	LUC7 like 3 pre-mRNA splicing factor	ETV6.RUNX1.2_0_vs_2
HIST1H2BC	8.60689e-37	0.495747	0.176	0.047	1.70098e-32	ENSG00000180596	histone cluster 1 H2B family member c	ETV6.RUNX1.2_0_vs_2
ATP5L	5.07255e-36	0.297678	0.812	0.726	1.00249e-31	ENSG00000167283	ATP synthase, H+ transporting, mitochondrial Fo complex subunit G	ETV6.RUNX1.2_0_vs_2
GNG11	4.95711e-35	0.424022	0.491	0.341	9.79673e-31	ENSG00000127920	G protein subunit gamma 11	ETV6.RUNX1.2_0_vs_2
MDFI	1.40294e-34	-0.311452	0.017	0.107	2.77262e-30	ENSG00000112559	MyoD family inhibitor	ETV6.RUNX1.2_0_vs_2
LCN6	1.94685e-34	0.571862	0.253	0.11	3.84756e-30	ENSG00000267206	lipocalin 6	ETV6.RUNX1.2_0_vs_2
HLA-DQB1	3.48459e-34	0.317581	0.836	0.77	6.8866e-30	ENSG00000231939	major histocompatibility complex, class II, DQ beta 1	ETV6.RUNX1.2_0_vs_2
MDK	4.04742e-34	-0.379173	0.576	0.741	7.99892e-30	ENSG00000110492	midkine (neurite growth-promoting factor 2)	ETV6.RUNX1.2_0_vs_2
IFI16	2.30321e-33	0.326046	0.68	0.614	4.55183e-29	ENSG00000163565	interferon gamma inducible protein 16	ETV6.RUNX1.2_0_vs_2
RP1-34B20.21	2.89782e-33	0.477525	0.204	0.072	5.72697e-29	NA	NA	ETV6.RUNX1.2_0_vs_2
NPY	4.64843e-33	0.55363	0.534	0.443	9.18669e-29	ENSG00000122585	neuropeptide Y	ETV6.RUNX1.2_0_vs_2
H2AFY	1.8364e-32	-0.322121	0.562	0.726	3.62927e-28	ENSG00000113648	H2A histone family member Y	ETV6.RUNX1.2_0_vs_2
XBP1	5.50302e-32	-0.324173	0.661	0.798	1.08756e-27	ENSG00000100219	X-box binding protein 1	ETV6.RUNX1.2_0_vs_2
ITM2A	7.45659e-32	0.410383	0.12	0.024	1.47365e-27	ENSG00000078596	integral membrane protein 2A	ETV6.RUNX1.2_0_vs_2
SAT1	7.54642e-32	0.455925	0.401	0.276	1.4914e-27	ENSG00000130066	spermidine/spermine N1-acetyltransferase 1	ETV6.RUNX1.2_0_vs_2
PTPN6	1.87476e-31	0.442334	0.243	0.119	3.7051e-27	ENSG00000111679	protein tyrosine phosphatase, non-receptor type 6	ETV6.RUNX1.2_0_vs_2
ZCCHC7	2.15219e-31	-0.33108	0.649	0.783	4.25338e-27	ENSG00000147905	zinc finger CCHC-type containing 7	ETV6.RUNX1.2_0_vs_2
MACROD2	2.65452e-31	0.458254	0.258	0.124	5.24613e-27	ENSG00000172264	MACRO domain containing 2	ETV6.RUNX1.2_0_vs_2
TMEM123	3.76888e-31	0.369565	0.579	0.451	7.44843e-27	ENSG00000152558	transmembrane protein 123	ETV6.RUNX1.2_0_vs_2
CALD1	1.14729e-30	0.358586	0.113	0.02	2.26739e-26	ENSG00000122786	caldesmon 1	ETV6.RUNX1.2_0_vs_2
C5orf56	2.38883e-30	-0.323417	0.409	0.598	4.72104e-26	ENSG00000197536	chromosome 5 open reading frame 56	ETV6.RUNX1.2_0_vs_2
CD27	3.83482e-30	0.392527	0.452	0.326	7.57875e-26	ENSG00000139193	CD27 molecule	ETV6.RUNX1.2_0_vs_2
TRABD	6.54295e-30	-0.341102	0.49	0.667	1.29308e-25	ENSG00000170638	TraB domain containing	ETV6.RUNX1.2_0_vs_2
S100A16	3.33696e-29	0.33378	0.48	0.407	6.59484e-25	ENSG00000188643	S100 calcium binding protein A16	ETV6.RUNX1.2_0_vs_2
PCCA	3.37497e-29	-0.368508	0.049	0.154	6.66996e-25	ENSG00000175198	propionyl-CoA carboxylase alpha subunit	ETV6.RUNX1.2_0_vs_2
TUBA1A	1.68084e-28	0.277654	0.834	0.797	3.32184e-24	ENSG00000167552	tubulin alpha 1a	ETV6.RUNX1.2_0_vs_2
SLC51A	1.12463e-27	-0.313886	0.062	0.176	2.2226e-23	ENSG00000163959	solute carrier family 51 alpha subunit	ETV6.RUNX1.2_0_vs_2
TSPAN7	1.57999e-27	0.384897	0.18	0.065	3.12254e-23	ENSG00000156298	tetraspanin 7	ETV6.RUNX1.2_0_vs_2
RAG1	1.85764e-27	-0.365431	0.215	0.378	3.67125e-23	ENSG00000166349	recombination activating 1	ETV6.RUNX1.2_0_vs_2
S100A6	1.8681e-27	0.443609	0.262	0.132	3.69192e-23	ENSG00000197956	S100 calcium binding protein A6	ETV6.RUNX1.2_0_vs_2
HN1	2.52352e-27	-0.364917	0.256	0.419	4.98724e-23	NA	NA	ETV6.RUNX1.2_0_vs_2
ADA	2.88827e-27	-0.377454	0.28	0.447	5.70809e-23	ENSG00000196839	adenosine deaminase	ETV6.RUNX1.2_0_vs_2
CYBB	8.48573e-27	-0.387037	0.154	0.301	1.67704e-22	ENSG00000165168	cytochrome b-245 beta chain	ETV6.RUNX1.2_0_vs_2
MS4A1	9.67671e-27	-0.493835	0.213	0.369	1.91241e-22	ENSG00000156738	membrane spanning 4-domains A1	ETV6.RUNX1.2_0_vs_2
CXCR4	1.51236e-26	0.291569	0.885	0.864	2.98888e-22	ENSG00000121966	C-X-C motif chemokine receptor 4	ETV6.RUNX1.2_0_vs_2
AKAP12	2.88613e-26	-0.397848	0.122	0.255	5.70386e-22	ENSG00000131016	A-kinase anchoring protein 12	ETV6.RUNX1.2_0_vs_2
NPM1	3.63551e-26	-0.26603	0.711	0.826	7.18487e-22	ENSG00000181163	nucleophosmin	ETV6.RUNX1.2_0_vs_2
SERPING1	1.81543e-25	-0.321245	0.056	0.16	3.58784e-21	ENSG00000149131	serpin family G member 1	ETV6.RUNX1.2_0_vs_2
SLC2A5	1.91537e-25	-0.268251	0.023	0.102	3.78535e-21	ENSG00000142583	solute carrier family 2 member 5	ETV6.RUNX1.2_0_vs_2
EMP3	2.68402e-25	0.416018	0.374	0.238	5.30443e-21	ENSG00000142227	epithelial membrane protein 3	ETV6.RUNX1.2_0_vs_2
SLC8A1-AS1	4.13548e-25	-0.312644	0.042	0.137	8.17295e-21	ENSG00000227028	SLC8A1 antisense RNA 1	ETV6.RUNX1.2_0_vs_2
NCBP2	5.38717e-25	-0.355384	0.248	0.403	1.06467e-20	ENSG00000114503	nuclear cap binding protein subunit 2	ETV6.RUNX1.2_0_vs_2
CD34	5.57779e-25	0.402188	0.264	0.139	1.10234e-20	ENSG00000174059	CD34 molecule	ETV6.RUNX1.2_0_vs_2
TRH	8.03359e-25	0.450254	0.269	0.144	1.58768e-20	ENSG00000170893	thyrotropin releasing hormone	ETV6.RUNX1.2_0_vs_2
GSTP1	3.46681e-24	-0.265677	0.638	0.764	6.85146e-20	ENSG00000084207	glutathione S-transferase pi 1	ETV6.RUNX1.2_0_vs_2
NREP	5.80799e-24	-0.361501	0.256	0.409	1.14783e-19	ENSG00000134986	neuronal regeneration related protein	ETV6.RUNX1.2_0_vs_2
RP11-231E4.2	7.71025e-24	-0.403214	0.15	0.286	1.52378e-19	NA	NA	ETV6.RUNX1.2_0_vs_2
CDKN2A	1.77511e-23	-0.33459	0.149	0.284	3.50814e-19	ENSG00000147889	cyclin dependent kinase inhibitor 2A	ETV6.RUNX1.2_0_vs_2
EGFL7	2.91412e-23	0.319867	0.568	0.447	5.75917e-19	ENSG00000172889	EGF like domain multiple 7	ETV6.RUNX1.2_0_vs_2
MRVI1	3.26361e-23	-0.332785	0.094	0.211	6.44988e-19	ENSG00000072952	murine retrovirus integration site 1 homolog	ETV6.RUNX1.2_0_vs_2
CXorf21	1.64672e-22	-0.351948	0.089	0.2	3.25442e-18	ENSG00000120280	chromosome X open reading frame 21	ETV6.RUNX1.2_0_vs_2
PECAM1	3.39207e-22	-0.30814	0.097	0.211	6.70375e-18	ENSG00000261371	platelet and endothelial cell adhesion molecule 1	ETV6.RUNX1.2_0_vs_2
HIST1H2AE	1.19985e-21	0.367295	0.207	0.1	2.37126e-17	NA	NA	ETV6.RUNX1.2_0_vs_2
FGFR1OP2	1.32548e-21	0.341888	0.251	0.139	2.61954e-17	ENSG00000111790	FGFR1 oncogene partner 2	ETV6.RUNX1.2_0_vs_2
SKAP2	1.35046e-21	0.359581	0.276	0.152	2.66892e-17	ENSG00000005020	src kinase associated phosphoprotein 2	ETV6.RUNX1.2_0_vs_2
DBN1	1.48047e-21	-0.290581	0.334	0.489	2.92585e-17	ENSG00000113758	drebrin 1	ETV6.RUNX1.2_0_vs_2
SERPINB6	1.67774e-21	0.318193	0.157	0.061	3.31572e-17	ENSG00000124570	serpin family B member 6	ETV6.RUNX1.2_0_vs_2
NMT2	5.34669e-21	-0.320176	0.144	0.27	1.05667e-16	ENSG00000152465	N-myristoyltransferase 2	ETV6.RUNX1.2_0_vs_2
EFNB2	6.55402e-21	-0.276621	0.061	0.156	1.29527e-16	ENSG00000125266	ephrin B2	ETV6.RUNX1.2_0_vs_2
IFRD1	8.69914e-21	0.356952	0.303	0.191	1.71921e-16	ENSG00000006652	interferon related developmental regulator 1	ETV6.RUNX1.2_0_vs_2
CXXC5	9.42622e-21	0.302374	0.111	0.034	1.8629e-16	ENSG00000171604	CXXC finger protein 5	ETV6.RUNX1.2_0_vs_2
FXYD5	1.34177e-20	0.314688	0.464	0.358	2.65174e-16	ENSG00000089327	FXYD domain containing ion transport regulator 5	ETV6.RUNX1.2_0_vs_2
NLRC5	1.42076e-20	0.35487	0.209	0.11	2.80784e-16	ENSG00000140853	NLR family CARD domain containing 5	ETV6.RUNX1.2_0_vs_2
KIAA0226L	3.78929e-20	-0.328136	0.266	0.407	7.48877e-16	NA	NA	ETV6.RUNX1.2_0_vs_2
RP11-542A14.2	3.95023e-20	-0.270516	0.057	0.147	7.80684e-16	ENSG00000272085	NA	ETV6.RUNX1.2_0_vs_2
PNISR	4.46523e-20	-0.252439	0.701	0.812	8.82464e-16	ENSG00000132424	PNN interacting serine and arginine rich protein	ETV6.RUNX1.2_0_vs_2
PTPRK	5.38573e-20	-0.297002	0.085	0.189	1.06438e-15	ENSG00000152894	protein tyrosine phosphatase, receptor type K	ETV6.RUNX1.2_0_vs_2
DPEP1	5.53574e-20	0.360505	0.41	0.304	1.09403e-15	ENSG00000015413	dipeptidase 1 (renal)	ETV6.RUNX1.2_0_vs_2
SPIB	1.13479e-19	0.324911	0.124	0.045	2.24269e-15	ENSG00000269404	Spi-B transcription factor	ETV6.RUNX1.2_0_vs_2
SOD2	1.87686e-19	0.351854	0.271	0.17	3.70923e-15	ENSG00000112096	superoxide dismutase 2	ETV6.RUNX1.2_0_vs_2
IGLL1	2.42134e-19	-0.448946	0.126	0.24	4.78529e-15	ENSG00000128322	immunoglobulin lambda like polypeptide 1	ETV6.RUNX1.2_0_vs_2
C4orf3	2.42858e-19	-0.282623	0.458	0.601	4.7996e-15	ENSG00000164096	chromosome 4 open reading frame 3	ETV6.RUNX1.2_0_vs_2
ABHD3	2.73224e-19	-0.323667	0.283	0.418	5.39973e-15	ENSG00000158201	abhydrolase domain containing 3	ETV6.RUNX1.2_0_vs_2
ANP32B	1.29231e-18	0.271136	0.463	0.38	2.55399e-14	ENSG00000136938	acidic nuclear phosphoprotein 32 family member B	ETV6.RUNX1.2_0_vs_2
RASA4	1.64527e-18	-0.304027	0.176	0.301	3.25155e-14	ENSG00000105808	RAS p21 protein activator 4	ETV6.RUNX1.2_0_vs_2
GSN	1.80282e-18	-0.295451	0.186	0.311	3.56292e-14	ENSG00000148180	gelsolin	ETV6.RUNX1.2_0_vs_2
LCK	2.3701e-18	-0.263503	0.079	0.175	4.68403e-14	ENSG00000182866	LCK proto-oncogene, Src family tyrosine kinase	ETV6.RUNX1.2_0_vs_2
OFD1	2.67849e-18	-0.287156	0.203	0.331	5.2935e-14	ENSG00000046651	OFD1, centriole and centriolar satellite protein	ETV6.RUNX1.2_0_vs_2
BAALC	2.85039e-18	0.331042	0.203	0.115	5.63322e-14	ENSG00000164929	brain and acute leukemia, cytoplasmic	ETV6.RUNX1.2_0_vs_2
SPP1	3.035e-18	0.410652	0.118	0.044	5.99808e-14	ENSG00000118785	secreted phosphoprotein 1	ETV6.RUNX1.2_0_vs_2
VDAC1	3.21306e-18	-0.298368	0.261	0.396	6.34997e-14	ENSG00000213585	voltage dependent anion channel 1	ETV6.RUNX1.2_0_vs_2
ID2	3.8456e-18	0.36739	0.425	0.326	7.60005e-14	ENSG00000115738	inhibitor of DNA binding 2, HLH protein	ETV6.RUNX1.2_0_vs_2
TAF1D	8.68293e-18	0.326883	0.279	0.183	1.71601e-13	ENSG00000166012	TATA-box binding protein associated factor, RNA polymerase I subunit D	ETV6.RUNX1.2_0_vs_2
MIF	1.51256e-17	-0.258932	0.547	0.661	2.98928e-13	ENSG00000240972	macrophage migration inhibitory factor (glycosylation-inhibiting factor)	ETV6.RUNX1.2_0_vs_2
IGHD	1.70703e-17	0.281623	0.11	0.037	3.3736e-13	ENSG00000211898	immunoglobulin heavy constant delta	ETV6.RUNX1.2_0_vs_2
SLC9A3R2	2.55665e-17	0.337644	0.135	0.055	5.05272e-13	ENSG00000065054	SLC9A3 regulator 2	ETV6.RUNX1.2_0_vs_2
FLI1	2.62207e-17	0.303654	0.295	0.2	5.182e-13	ENSG00000151702	Fli-1 proto-oncogene, ETS transcription factor	ETV6.RUNX1.2_0_vs_2
WASF1	2.6675e-17	-0.282101	0.072	0.161	5.27178e-13	ENSG00000112290	WAS protein family member 1	ETV6.RUNX1.2_0_vs_2
GTF3C5	6.88274e-17	-0.250768	0.152	0.265	1.36024e-12	ENSG00000148308	general transcription factor IIIC subunit 5	ETV6.RUNX1.2_0_vs_2
MRPL57	7.599e-17	-0.277669	0.236	0.363	1.50179e-12	ENSG00000173141	mitochondrial ribosomal protein L57	ETV6.RUNX1.2_0_vs_2
LDHB	8.05328e-17	0.25831	0.433	0.354	1.59157e-12	ENSG00000111716	lactate dehydrogenase B	ETV6.RUNX1.2_0_vs_2
ARID3A	1.74369e-16	0.327274	0.23	0.138	3.44606e-12	ENSG00000116017	AT-rich interaction domain 3A	ETV6.RUNX1.2_0_vs_2
CSRP2	2.26469e-16	-0.262362	0.106	0.205	4.47572e-12	ENSG00000175183	cysteine and glycine rich protein 2	ETV6.RUNX1.2_0_vs_2
ADGRF1	3.21934e-16	0.317724	0.12	0.046	6.36239e-12	ENSG00000153292	adhesion G protein-coupled receptor F1	ETV6.RUNX1.2_0_vs_2
TOX	4.87879e-16	0.301741	0.193	0.1	9.64196e-12	ENSG00000198846	thymocyte selection associated high mobility group box	ETV6.RUNX1.2_0_vs_2
LINC00426	7.78031e-16	-0.280331	0.199	0.316	1.53762e-11	ENSG00000238121	long intergenic non-protein coding RNA 426	ETV6.RUNX1.2_0_vs_2
MILR1	9.05369e-16	-0.268651	0.199	0.317	1.78928e-11	ENSG00000271605	mast cell immunoglobulin like receptor 1	ETV6.RUNX1.2_0_vs_2
NDUFS5	1.43474e-15	-0.250943	0.305	0.434	2.83547e-11	ENSG00000168653	NADH:ubiquinone oxidoreductase subunit S5	ETV6.RUNX1.2_0_vs_2
PTPN18	1.47202e-15	0.297381	0.31	0.206	2.90915e-11	ENSG00000072135	protein tyrosine phosphatase, non-receptor type 18	ETV6.RUNX1.2_0_vs_2
HIST1H2BD	3.95529e-15	0.310621	0.211	0.117	7.81684e-11	ENSG00000158373	histone cluster 1 H2B family member d	ETV6.RUNX1.2_0_vs_2
TMBIM1	4.13347e-15	0.257815	0.162	0.096	8.16898e-11	ENSG00000135926	transmembrane BAX inhibitor motif containing 1	ETV6.RUNX1.2_0_vs_2
MLF2	4.1886e-15	0.258093	0.339	0.261	8.27793e-11	ENSG00000089693	myeloid leukemia factor 2	ETV6.RUNX1.2_0_vs_2
NKAIN4	4.27611e-15	0.350322	0.182	0.096	8.45088e-11	ENSG00000101198	Sodium/potassium transporting ATPase interacting 4	ETV6.RUNX1.2_0_vs_2
BTG2	4.60544e-15	0.307072	0.432	0.348	9.10174e-11	ENSG00000159388	BTG anti-proliferation factor 2	ETV6.RUNX1.2_0_vs_2
PHB2	5.15003e-15	0.267948	0.221	0.152	1.0178e-10	ENSG00000215021	prohibitin 2	ETV6.RUNX1.2_0_vs_2
NTHL1	5.26733e-15	0.288438	0.203	0.124	1.04098e-10	ENSG00000065057	nth like DNA glycosylase 1	ETV6.RUNX1.2_0_vs_2
CITED2	5.8031e-15	0.309595	0.343	0.251	1.14687e-10	ENSG00000164442	Cbp/p300 interacting transactivator with Glu/Asp rich carboxy-terminal domain 2	ETV6.RUNX1.2_0_vs_2
TP53INP1	8.24461e-15	-0.275179	0.174	0.283	1.62938e-10	ENSG00000164938	tumor protein p53 inducible nuclear protein 1	ETV6.RUNX1.2_0_vs_2
MRPL51	1.92212e-14	0.256698	0.26	0.19	3.79868e-10	ENSG00000111639	mitochondrial ribosomal protein L51	ETV6.RUNX1.2_0_vs_2
PDLIM7	2.65494e-14	-0.2801	0.184	0.291	5.24695e-10	ENSG00000196923	PDZ and LIM domain 7	ETV6.RUNX1.2_0_vs_2
HIST1H3H	3.15227e-14	0.2763	0.117	0.049	6.22983e-10	NA	NA	ETV6.RUNX1.2_0_vs_2
SNHG7	4.78561e-14	0.252838	0.407	0.334	9.45779e-10	NA	NA	ETV6.RUNX1.2_0_vs_2
LINC01013	8.83225e-14	0.290023	0.424	0.324	1.74552e-09	ENSG00000228495	long intergenic non-protein coding RNA 1013	ETV6.RUNX1.2_0_vs_2
EGR1	1.5922e-13	-0.3104	0.13	0.223	3.14667e-09	ENSG00000120738	early growth response 1	ETV6.RUNX1.2_0_vs_2
LDHA	2.86389e-13	-0.263791	0.33	0.441	5.6599e-09	ENSG00000134333	lactate dehydrogenase A	ETV6.RUNX1.2_0_vs_2
F13A1	2.32395e-12	-0.288432	0.052	0.113	4.59282e-08	ENSG00000124491	coagulation factor XIII A chain	ETV6.RUNX1.2_0_vs_2
TMEM156	2.37233e-12	0.276944	0.196	0.115	4.68843e-08	ENSG00000121895	transmembrane protein 156	ETV6.RUNX1.2_0_vs_2
RGS1	2.73091e-12	0.277521	0.285	0.263	5.39709e-08	ENSG00000090104	regulator of G protein signaling 1	ETV6.RUNX1.2_0_vs_2
RASD1	2.78345e-12	0.299944	0.205	0.136	5.50094e-08	ENSG00000108551	ras related dexamethasone induced 1	ETV6.RUNX1.2_0_vs_2
C1QTNF4	5.21378e-12	0.265431	0.425	0.324	1.0304e-07	ENSG00000172247	C1q and TNF related 4	ETV6.RUNX1.2_0_vs_2
STAG3	1.05081e-11	0.278364	0.362	0.296	2.07672e-07	ENSG00000066923	stromal antigen 3	ETV6.RUNX1.2_0_vs_2
RP5-1171I10.5	1.68412e-11	-0.255361	0.211	0.311	3.32833e-07	NA	NA	ETV6.RUNX1.2_0_vs_2
C12orf57	5.42609e-11	0.256338	0.195	0.133	1.07236e-06	ENSG00000111678	chromosome 12 open reading frame 57	ETV6.RUNX1.2_0_vs_2
RP1-313I6.12	1.43694e-10	0.258962	0.184	0.115	2.83982e-06	NA	NA	ETV6.RUNX1.2_0_vs_2
CCL17	7.63567e-06	-0.399006	0.106	0.155	0.150904	ENSG00000102970	C-C motif chemokine ligand 17	ETV6.RUNX1.2_0_vs_2
CD37	1.2229656338073e-318	1.22038	0.996	0.841	2.22507627545418e-308	ENSG00000104894	CD37 molecule	HHD.1_9_vs_4
CD79B	5.06288e-236	0.970477	1	0.978	1.00058e-231	ENSG00000007312	CD79b molecule	HHD.1_9_vs_4
CD52	9.12962e-225	0.863916	0.998	0.941	1.80429e-220	ENSG00000169442	CD52 molecule	HHD.1_9_vs_4
GAPDH	1.89107e-198	-0.916825	0.916	0.982	3.73732e-194	ENSG00000111640	glyceraldehyde-3-phosphate dehydrogenase	HHD.1_9_vs_4
PLAC8	6.32019e-193	1.45331	0.89	0.502	1.24906e-188	ENSG00000145287	placenta specific 8	HHD.1_9_vs_4
AES	4.66329e-169	0.866495	0.956	0.759	9.21606e-165	ENSG00000104964	amino-terminal enhancer of split	HHD.1_9_vs_4
LIMD2	3.40976e-163	0.783673	0.976	0.781	6.73872e-159	ENSG00000136490	LIM domain containing 2	HHD.1_9_vs_4
TMSB10	1.26081e-158	0.491657	1	0.999	2.49175e-154	ENSG00000034510	thymosin beta 10	HHD.1_9_vs_4
C16orf74	9.84666e-158	1.0278	0.602	0.084	1.946e-153	ENSG00000154102	chromosome 16 open reading frame 74	HHD.1_9_vs_4
YBX3	1.09237e-149	0.725167	0.993	0.945	2.15885e-145	ENSG00000060138	Y-box binding protein 3	HHD.1_9_vs_4
HSP90AB1	2.01869e-143	-0.935139	0.611	0.882	3.98954e-139	ENSG00000096384	heat shock protein 90 alpha family class B member 1	HHD.1_9_vs_4
UCP2	2.46803e-138	0.943691	0.832	0.425	4.87757e-134	ENSG00000175567	uncoupling protein 2	HHD.1_9_vs_4
IGKC	4.75565e-134	1.19704	0.7	0.24	9.39859e-130	ENSG00000211592	immunoglobulin kappa constant	HHD.1_9_vs_4
BTG1	1.16019e-132	0.797887	0.99	0.894	2.29288e-128	ENSG00000133639	BTG anti-proliferation factor 1	HHD.1_9_vs_4
MS4A1	1.05844e-131	1.15766	0.685	0.228	2.09179e-127	ENSG00000156738	membrane spanning 4-domains A1	HHD.1_9_vs_4
CD79A	9.15019e-130	0.685511	0.985	0.901	1.80835e-125	ENSG00000105369	CD79a molecule	HHD.1_9_vs_4
MID1IP1	6.70578e-124	0.96099	0.785	0.404	1.32526e-119	ENSG00000165175	MID1 interacting protein 1	HHD.1_9_vs_4
TSC22D3	1.98041e-117	0.616519	0.999	0.978	3.91389e-113	ENSG00000157514	TSC22 domain family member 3	HHD.1_9_vs_4
HLA-E	1.20439e-114	0.620896	0.98	0.877	2.38023e-110	ENSG00000233904	major histocompatibility complex, class I, E	HHD.1_9_vs_4
KLF2	9.68572e-113	0.661529	0.981	0.847	1.91419e-108	ENSG00000127528	Kruppel like factor 2	HHD.1_9_vs_4
TCL1A	2.04594e-109	0.592168	1	0.963	4.04338e-105	ENSG00000100721	T-cell leukemia/lymphoma 1A	HHD.1_9_vs_4
P2RX5	2.03505e-106	0.789767	0.496	0.095	4.02187e-102	ENSG00000083454	purinergic receptor P2X 5	HHD.1_9_vs_4
RP11-406H23.2	3.1164e-104	0.927395	0.506	0.103	6.15894e-100	ENSG00000259113	NA	HHD.1_9_vs_4
HLA-DMB	4.22572e-101	0.710297	0.874	0.606	8.3513e-97	ENSG00000241296	major histocompatibility complex, class II, DM beta	HHD.1_9_vs_4
KLF3	9.6709e-100	0.850775	0.659	0.252	1.91126e-95	ENSG00000109787	Kruppel like factor 3	HHD.1_9_vs_4
CD81	2.94464e-96	0.648271	0.936	0.756	5.81949e-92	ENSG00000110651	CD81 molecule	HHD.1_9_vs_4
IFITM3	6.3692e-96	-0.833113	0.234	0.651	1.25875e-91	ENSG00000142089	interferon induced transmembrane protein 3	HHD.1_9_vs_4
SAT1	1.03977e-93	0.679256	0.949	0.758	2.05491e-89	ENSG00000130066	spermidine/spermine N1-acetyltransferase 1	HHD.1_9_vs_4
TMEM156	1.42326e-90	0.803517	0.742	0.397	2.81278e-86	ENSG00000121895	transmembrane protein 156	HHD.1_9_vs_4
NPM1	1.09741e-89	-0.576353	0.845	0.927	2.16882e-85	ENSG00000181163	nucleophosmin	HHD.1_9_vs_4
S1PR4	3.68485e-88	0.680347	0.812	0.512	7.28237e-84	ENSG00000125910	sphingosine-1-phosphate receptor 4	HHD.1_9_vs_4
FABP5	1.15438e-86	-0.876021	0.327	0.668	2.2814e-82	ENSG00000164687	fatty acid binding protein 5	HHD.1_9_vs_4
C1QBP	3.12311e-86	-0.714483	0.492	0.768	6.17221e-82	ENSG00000108561	complement C1q binding protein	HHD.1_9_vs_4
RPS2	2.86749e-85	-0.422548	1	1	5.66702e-81	ENSG00000140988	ribosomal protein S2	HHD.1_9_vs_4
SMIM14	1.48165e-83	0.771576	0.646	0.299	2.92819e-79	ENSG00000163683	small integral membrane protein 14	HHD.1_9_vs_4
SPINT2	2.54814e-80	0.647033	0.739	0.424	5.0359e-76	ENSG00000167642	serine peptidase inhibitor, Kunitz type 2	HHD.1_9_vs_4
SPIB	9.66767e-79	0.732703	0.643	0.265	1.91062e-74	ENSG00000269404	Spi-B transcription factor	HHD.1_9_vs_4
ENO1	7.77247e-78	-0.676465	0.64	0.78	1.53607e-73	ENSG00000074800	enolase 1	HHD.1_9_vs_4
NEIL1	7.8046e-78	0.807354	0.615	0.242	1.54242e-73	ENSG00000140398	nei like DNA glycosylase 1	HHD.1_9_vs_4
HLA-DPB1	8.429e-78	0.409895	0.994	0.967	1.66582e-73	ENSG00000230708	major histocompatibility complex, class II, DP beta 1	HHD.1_9_vs_4
HLA-DQB1	1.15553e-77	0.523298	0.964	0.833	2.28367e-73	ENSG00000225824	major histocompatibility complex, class II, DQ beta 1	HHD.1_9_vs_4
NME1	1.28595e-77	-0.817362	0.214	0.559	2.54143e-73	ENSG00000239672	NME/NM23 nucleoside diphosphate kinase 1	HHD.1_9_vs_4
HRK	1.32794e-77	0.742392	0.43	0.089	2.62442e-73	ENSG00000135116	harakiri, BCL2 interacting protein	HHD.1_9_vs_4
HNRNPA1	3.6578e-76	-0.481054	0.924	0.972	7.22891e-72	ENSG00000135486	heterogeneous nuclear ribonucleoprotein A1	HHD.1_9_vs_4
YWHAZ	4.03138e-74	0.527023	0.927	0.767	7.96721e-70	ENSG00000164924	tyrosine 3-monooxygenase/tryptophan 5-monooxygenase activation protein zeta	HHD.1_9_vs_4
YBX1	9.79272e-74	-0.496266	0.942	0.952	1.93534e-69	ENSG00000065978	Y-box binding protein 1	HHD.1_9_vs_4
RPLP0	1.03072e-73	-0.40614	0.975	0.992	2.03702e-69	ENSG00000089157	ribosomal protein lateral stalk subunit P0	HHD.1_9_vs_4
AIF1	2.86652e-73	-0.696752	0.173	0.523	5.6651e-69	ENSG00000237727	allograft inflammatory factor 1	HHD.1_9_vs_4
RPL36A	1.0876e-72	-0.413436	0.96	0.983	2.14942e-68	ENSG00000241343	ribosomal protein L36a	HHD.1_9_vs_4
PRDX1	9.42877e-72	-0.631026	0.722	0.859	1.86341e-67	ENSG00000117450	peroxiredoxin 1	HHD.1_9_vs_4
RPL7	1.03222e-71	-0.317936	1	0.998	2.03998e-67	ENSG00000147604	ribosomal protein L7	HHD.1_9_vs_4
JUNB	1.06513e-71	0.917495	0.722	0.459	2.10501e-67	ENSG00000171223	JunB proto-oncogene, AP-1 transcription factor subunit	HHD.1_9_vs_4
RPL9	9.22674e-70	-0.351161	0.999	1	1.82348e-65	ENSG00000163682	ribosomal protein L9	HHD.1_9_vs_4
RPS6	9.57595e-70	-0.3482	1	0.999	1.8925e-65	ENSG00000137154	ribosomal protein S6	HHD.1_9_vs_4
RHOC	1.67965e-69	0.683735	0.611	0.279	3.3195e-65	ENSG00000155366	ras homolog family member C	HHD.1_9_vs_4
TBC1D10C	4.4239e-69	0.63137	0.668	0.353	8.74296e-65	ENSG00000175463	TBC1 domain family member 10C	HHD.1_9_vs_4
TMSB4X	7.31928e-69	0.286995	1	1	1.44651e-64	ENSG00000205542	thymosin beta 4, X-linked	HHD.1_9_vs_4
PCDH9	1.28953e-68	0.75778	0.542	0.197	2.5485e-64	ENSG00000184226	protocadherin 9	HHD.1_9_vs_4
NCF1	1.75592e-68	0.661399	0.664	0.301	3.47022e-64	ENSG00000158517	neutrophil cytosolic factor 1	HHD.1_9_vs_4
TUBA1A	2.9632e-68	0.590272	0.85	0.566	5.85618e-64	ENSG00000167552	tubulin alpha 1a	HHD.1_9_vs_4
LY6E	4.12637e-68	0.604394	0.859	0.665	8.15494e-64	ENSG00000160932	lymphocyte antigen 6 family member E	HHD.1_9_vs_4
CD74	3.03267e-67	0.306429	1	0.999	5.99347e-63	ENSG00000019582	CD74 molecule	HHD.1_9_vs_4
FAM65B	5.52606e-67	0.563576	0.764	0.428	1.09211e-62	NA	NA	HHD.1_9_vs_4
RPLP1	7.10859e-67	-0.364265	1	1	1.40487e-62	ENSG00000137818	ribosomal protein lateral stalk subunit P1	HHD.1_9_vs_4
RPS18	1.16989e-66	-0.373379	0.998	1	2.31205e-62	ENSG00000226225	ribosomal protein S18	HHD.1_9_vs_4
HIST1H1C	3.16722e-66	0.884419	0.612	0.307	6.25939e-62	ENSG00000187837	histone cluster 1 H1 family member c	HHD.1_9_vs_4
RPL5	5.35296e-66	-0.365597	0.989	0.994	1.05791e-61	ENSG00000122406	ribosomal protein L5	HHD.1_9_vs_4
H3F3B	1.02065e-65	0.396434	1	0.998	2.01712e-61	ENSG00000132475	H3 histone family member 3B	HHD.1_9_vs_4
BLK	1.72586e-65	0.591913	0.741	0.475	3.41082e-61	ENSG00000136573	BLK proto-oncogene, Src family tyrosine kinase	HHD.1_9_vs_4
P4HA2	6.79918e-65	0.656903	0.45	0.139	1.34372e-60	ENSG00000072682	prolyl 4-hydroxylase subunit alpha 2	HHD.1_9_vs_4
HLA-DQA1	1.54935e-64	0.548069	0.873	0.701	3.06199e-60	ENSG00000206305	major histocompatibility complex, class II, DQ alpha 1	HHD.1_9_vs_4
HIST1H2AC	1.2925e-63	0.699324	0.571	0.228	2.55436e-59	ENSG00000180573	histone cluster 1 H2A family member c	HHD.1_9_vs_4
CLEC11A	1.95676e-63	-0.715106	0.204	0.521	3.86714e-59	ENSG00000105472	C-type lectin domain containing 11A	HHD.1_9_vs_4
RPS17	2.4789e-63	-0.367873	0.997	0.994	4.89906e-59	ENSG00000182774	ribosomal protein S17	HHD.1_9_vs_4
RPL32	4.11352e-63	-0.331506	0.998	1	8.12954e-59	ENSG00000144713	ribosomal protein L32	HHD.1_9_vs_4
MTSS1	5.18689e-63	0.505904	0.285	0.034	1.02508e-58	ENSG00000170873	MTSS1, I-BAR domain containing	HHD.1_9_vs_4
CD72	1.04239e-62	0.613218	0.659	0.381	2.06007e-58	ENSG00000137101	CD72 molecule	HHD.1_9_vs_4
RPL3	1.39475e-62	-0.320827	0.998	0.998	2.75644e-58	ENSG00000100316	ribosomal protein L3	HHD.1_9_vs_4
EEF1B2	3.9911e-62	-0.449294	0.886	0.948	7.88762e-58	ENSG00000114942	eukaryotic translation elongation factor 1 beta 2	HHD.1_9_vs_4
YPEL3	3.99821e-62	0.542573	0.764	0.449	7.90166e-58	ENSG00000090238	yippee like 3	HHD.1_9_vs_4
PTPRC	2.00842e-61	0.634896	0.459	0.151	3.96924e-57	ENSG00000081237	protein tyrosine phosphatase, receptor type C	HHD.1_9_vs_4
EIF1	2.13888e-61	0.323414	1	0.998	4.22708e-57	ENSG00000173812	eukaryotic translation initiation factor 1	HHD.1_9_vs_4
RPS8	3.4421e-61	-0.341208	0.999	0.999	6.80262e-57	ENSG00000142937	ribosomal protein S8	HHD.1_9_vs_4
RPL37A	1.49005e-60	-0.33463	0.996	0.998	2.94479e-56	ENSG00000197756	ribosomal protein L37a	HHD.1_9_vs_4
EMP3	1.58451e-60	0.460724	0.936	0.745	3.13146e-56	ENSG00000142227	epithelial membrane protein 3	HHD.1_9_vs_4
CYTL1	1.9653e-60	-0.716166	0.152	0.474	3.88402e-56	ENSG00000170891	cytokine like 1	HHD.1_9_vs_4
HERPUD1	3.85051e-60	0.731002	0.504	0.208	7.60976e-56	ENSG00000051108	homocysteine inducible ER protein with ubiquitin like domain 1	HHD.1_9_vs_4
IGHD	7.61087e-60	0.589757	0.69	0.401	1.50414e-55	ENSG00000211898	immunoglobulin heavy constant delta	HHD.1_9_vs_4
LBH	9.27458e-60	0.599044	0.456	0.147	1.83294e-55	ENSG00000213626	limb bud and heart development	HHD.1_9_vs_4
YPEL5	1.18598e-59	0.602199	0.694	0.425	2.34385e-55	ENSG00000119801	yippee like 5	HHD.1_9_vs_4
POU2F2	3.25715e-59	0.577961	0.735	0.428	6.43711e-55	ENSG00000028277	POU class 2 homeobox 2	HHD.1_9_vs_4
BACH2	3.53136e-59	0.602399	0.583	0.244	6.97902e-55	ENSG00000112182	BTB domain and CNC homolog 2	HHD.1_9_vs_4
ARPC3	3.78966e-59	0.385112	0.971	0.896	7.4895e-55	ENSG00000111229	actin related protein 2/3 complex subunit 3	HHD.1_9_vs_4
IGLC2	1.2264e-58	0.697137	0.371	0.09	2.42373e-54	ENSG00000211677	immunoglobulin lambda constant 2	HHD.1_9_vs_4
RPS19	5.95825e-58	-0.285286	1	0.999	1.17753e-53	ENSG00000105372	ribosomal protein S19	HHD.1_9_vs_4
HSPD1	6.4241e-58	-0.617069	0.351	0.631	1.2696e-53	ENSG00000144381	heat shock protein family D (Hsp60) member 1	HHD.1_9_vs_4
SEPT6	5.9936e-57	0.458459	0.902	0.749	1.18452e-52	ENSG00000125354	septin 6	HHD.1_9_vs_4
VPREB3	6.24001e-57	0.519789	0.939	0.81	1.23321e-52	ENSG00000128218	V-set pre-B cell surrogate light chain 3	HHD.1_9_vs_4
B2M	7.02073e-57	0.281656	1	1	1.38751e-52	ENSG00000166710	beta-2-microglobulin	HHD.1_9_vs_4
IGLC3	1.06128e-56	0.609979	0.309	0.056	2.0974e-52	ENSG00000211679	immunoglobulin lambda constant 3 (Kern-Oz+ marker)	HHD.1_9_vs_4
FAM101B	1.43792e-56	-0.660899	0.157	0.477	2.84177e-52	NA	NA	HHD.1_9_vs_4
FCMR	1.64474e-56	0.558361	0.512	0.206	3.2505e-52	ENSG00000162894	Fc fragment of IgM receptor	HHD.1_9_vs_4
HCK	1.9357e-56	0.557984	0.486	0.179	3.82553e-52	ENSG00000101336	HCK proto-oncogene, Src family tyrosine kinase	HHD.1_9_vs_4
RPL10A	3.49849e-56	-0.332464	0.99	0.994	6.91406e-52	ENSG00000198755	ribosomal protein L10a	HHD.1_9_vs_4
PRKCB	1.94342e-55	0.589106	0.7	0.426	3.84079e-51	ENSG00000166501	protein kinase C beta	HHD.1_9_vs_4
FAM107B	2.9337e-55	0.538832	0.759	0.499	5.79788e-51	ENSG00000065809	family with sequence similarity 107 member B	HHD.1_9_vs_4
ATP5G1	5.86145e-55	-0.579964	0.398	0.655	1.1584e-50	ENSG00000159199	ATP synthase, H+ transporting, mitochondrial Fo complex subunit C1 (subunit 9)	HHD.1_9_vs_4
CMTM7	7.40621e-55	0.58514	0.623	0.355	1.46369e-50	ENSG00000153551	CKLF like MARVEL transmembrane domain containing 7	HHD.1_9_vs_4
TXN	1.28376e-54	-0.566464	0.451	0.688	2.5371e-50	ENSG00000136810	thioredoxin	HHD.1_9_vs_4
TXNIP	1.6468e-54	0.620367	0.778	0.542	3.25457e-50	ENSG00000265972	thioredoxin interacting protein	HHD.1_9_vs_4
DUSP1	1.72809e-54	0.645739	0.777	0.549	3.41523e-50	ENSG00000120129	dual specificity phosphatase 1	HHD.1_9_vs_4
RPS12	3.83288e-54	-0.348593	0.999	0.997	7.57492e-50	ENSG00000112306	ribosomal protein S12	HHD.1_9_vs_4
GPSM3	1.95928e-53	0.503747	0.76	0.526	3.87213e-49	ENSG00000233490	G protein signaling modulator 3	HHD.1_9_vs_4
GSTP1	2.36815e-52	-0.438077	0.746	0.874	4.68017e-48	ENSG00000084207	glutathione S-transferase pi 1	HHD.1_9_vs_4
NPY	1.28659e-51	-0.796395	0.141	0.425	2.5427e-47	ENSG00000122585	neuropeptide Y	HHD.1_9_vs_4
RPL13	2.47815e-51	-0.267524	1	1	4.89757e-47	ENSG00000167526	ribosomal protein L13	HHD.1_9_vs_4
H3F3A	2.92172e-51	0.322414	0.997	0.969	5.7742e-47	ENSG00000163041	H3 histone family member 3A	HHD.1_9_vs_4
SNTA1	4.61588e-51	0.455357	0.28	0.05	9.12236e-47	ENSG00000101400	syntrophin alpha 1	HHD.1_9_vs_4
AP1S2	1.00406e-50	0.500729	0.712	0.46	1.98432e-46	ENSG00000182287	adaptor related protein complex 1 sigma 2 subunit	HHD.1_9_vs_4
RPS4X	1.58444e-50	-0.268398	1	1	3.13132e-46	ENSG00000198034	ribosomal protein S4, X-linked	HHD.1_9_vs_4
MX2	1.64727e-50	0.57035	0.388	0.121	3.2555e-46	ENSG00000183486	MX dynamin like GTPase 2	HHD.1_9_vs_4
RP11-102N12.3	4.39924e-50	0.532233	0.37	0.11	8.69421e-46	ENSG00000273472	NA	HHD.1_9_vs_4
PPA1	7.85288e-50	-0.528748	0.155	0.427	1.55196e-45	ENSG00000180817	pyrophosphatase (inorganic) 1	HHD.1_9_vs_4
RPS24	1.13083e-49	-0.274075	1	1	2.23486e-45	ENSG00000138326	ribosomal protein S24	HHD.1_9_vs_4
CLEC2D	2.56514e-49	0.497506	0.66	0.358	5.06949e-45	ENSG00000069493	C-type lectin domain family 2 member D	HHD.1_9_vs_4
DNTT	4.09761e-49	-0.496399	0.865	0.927	8.0981e-45	ENSG00000107447	DNA nucleotidylexotransferase	HHD.1_9_vs_4
CRIP1	4.36181e-49	0.542814	0.376	0.118	8.62025e-45	ENSG00000213145	cysteine rich protein 1	HHD.1_9_vs_4
LSP1	4.93521e-49	0.436323	0.899	0.736	9.75346e-45	ENSG00000130592	lymphocyte-specific protein 1	HHD.1_9_vs_4
CXCR4	5.30722e-49	0.443601	0.974	0.891	1.04887e-44	ENSG00000121966	C-X-C motif chemokine receptor 4	HHD.1_9_vs_4
EZR	6.21464e-49	0.475753	0.829	0.603	1.2282e-44	ENSG00000092820	ezrin	HHD.1_9_vs_4
GPX1	1.68067e-48	-0.468073	0.825	0.912	3.32151e-44	ENSG00000233276	glutathione peroxidase 1	HHD.1_9_vs_4
RPS3A	1.70199e-48	-0.259631	1	0.999	3.36365e-44	ENSG00000145425	ribosomal protein S3A	HHD.1_9_vs_4
TAGLN2	2.01269e-48	0.549282	0.721	0.506	3.97769e-44	ENSG00000158710	transgelin 2	HHD.1_9_vs_4
HLA-DRA	4.84743e-48	0.279914	0.999	0.992	9.57998e-44	ENSG00000228987	major histocompatibility complex, class II, DR alpha	HHD.1_9_vs_4
SNRPD1	5.42272e-48	-0.515218	0.478	0.701	1.07169e-43	ENSG00000167088	small nuclear ribonucleoprotein D1 polypeptide	HHD.1_9_vs_4
LAPTM5	8.02397e-48	0.323163	0.992	0.961	1.58578e-43	ENSG00000162511	lysosomal protein transmembrane 5	HHD.1_9_vs_4
LGALS9	1.3892e-47	0.506999	0.643	0.394	2.74547e-43	ENSG00000168961	galectin 9	HHD.1_9_vs_4
IGLC5	7.2737e-47	0.44175	0.206	0.023	1.4375e-42	ENSG00000254030	immunoglobulin lambda constant 5 (pseudogene)	HHD.1_9_vs_4
RPS11	1.00655e-46	-0.306128	0.971	0.992	1.98925e-42	ENSG00000142534	ribosomal protein S11	HHD.1_9_vs_4
ANXA4	1.61428e-46	0.499324	0.36	0.127	3.19029e-42	ENSG00000196975	annexin A4	HHD.1_9_vs_4
CD38	1.68686e-46	0.515246	0.316	0.077	3.33375e-42	ENSG00000004468	CD38 molecule	HHD.1_9_vs_4
FOXP1	1.70828e-46	0.516182	0.642	0.367	3.37607e-42	ENSG00000114861	forkhead box P1	HHD.1_9_vs_4
LDHB	5.56774e-46	-0.472609	0.553	0.712	1.10035e-41	ENSG00000111716	lactate dehydrogenase B	HHD.1_9_vs_4
RP11-231C14.7	6.58638e-46	0.454911	0.231	0.034	1.30167e-41	ENSG00000198106	NA	HHD.1_9_vs_4
QRSL1	7.82396e-46	0.552198	0.445	0.192	1.54625e-41	ENSG00000130348	glutaminyl-tRNA synthase (glutamine-hydrolyzing)-like 1	HHD.1_9_vs_4
CD99	2.2764e-45	-0.534875	0.665	0.861	4.49884e-41	ENSG00000002586	CD99 molecule (Xg blood group)	HHD.1_9_vs_4
LITAF	2.84402e-45	0.456502	0.307	0.074	5.62064e-41	ENSG00000189067	lipopolysaccharide induced TNF factor	HHD.1_9_vs_4
LTB	1.32971e-44	0.64562	0.793	0.593	2.6279e-40	ENSG00000227507	lymphotoxin beta	HHD.1_9_vs_4
RPL12	2.55972e-44	-0.307259	0.987	0.99	5.05877e-40	ENSG00000197958	ribosomal protein L12	HHD.1_9_vs_4
ITGB1	3.68411e-44	0.517096	0.504	0.246	7.28091e-40	ENSG00000150093	integrin subunit beta 1	HHD.1_9_vs_4
RALGPS2	5.93155e-44	0.498558	0.328	0.093	1.17225e-39	ENSG00000116191	Ral GEF with PH domain and SH3 binding motif 2	HHD.1_9_vs_4
PRR13	8.15515e-44	0.412776	0.82	0.65	1.6117e-39	ENSG00000205352	proline rich 13	HHD.1_9_vs_4
RAB37	9.87895e-44	0.4722	0.396	0.136	1.95238e-39	ENSG00000172794	RAB37, member RAS oncogene family	HHD.1_9_vs_4
OAZ1	1.03951e-43	0.296223	0.984	0.954	2.05439e-39	ENSG00000104904	ornithine decarboxylase antizyme 1	HHD.1_9_vs_4
DNASE1L3	1.33069e-43	0.348636	0.146	0.005	2.62984e-39	ENSG00000163687	deoxyribonuclease 1 like 3	HHD.1_9_vs_4
MYL12B	3.31027e-43	0.363344	0.915	0.774	6.54208e-39	ENSG00000118680	myosin light chain 12B	HHD.1_9_vs_4
CCDC109B	6.26075e-43	0.459463	0.639	0.378	1.23731e-38	NA	NA	HHD.1_9_vs_4
HLA-C	6.47543e-43	0.32963	0.993	0.974	1.27974e-38	ENSG00000204525	major histocompatibility complex, class I, C	HHD.1_9_vs_4
PPP1R14A	8.8923e-43	0.331149	0.172	0.014	1.75738e-38	ENSG00000167641	protein phosphatase 1 regulatory inhibitor subunit 14A	HHD.1_9_vs_4
RPL35	9.06047e-43	-0.297614	0.99	0.991	1.79062e-38	ENSG00000136942	ribosomal protein L35	HHD.1_9_vs_4
HLA-B	1.01559e-42	0.323288	0.997	0.988	2.0071e-38	ENSG00000223532	major histocompatibility complex, class I, B	HHD.1_9_vs_4
RPS23	1.0973e-42	-0.266835	1	0.998	2.16858e-38	ENSG00000186468	ribosomal protein S23	HHD.1_9_vs_4
BANK1	3.60237e-42	0.447218	0.801	0.622	7.11937e-38	ENSG00000153064	B-cell scaffold protein with ankyrin repeats 1	HHD.1_9_vs_4
H1FX	6.58702e-42	0.519507	0.913	0.803	1.30179e-37	ENSG00000184897	H1 histone family member X	HHD.1_9_vs_4
LCN6	6.64495e-42	0.448316	0.839	0.669	1.31324e-37	ENSG00000267206	lipocalin 6	HHD.1_9_vs_4
DAPP1	7.71124e-42	0.408975	0.301	0.084	1.52397e-37	ENSG00000070190	dual adaptor of phosphotyrosine and 3-phosphoinositides 1	HHD.1_9_vs_4
RPL7A	7.99739e-42	-0.284015	0.992	0.994	1.58052e-37	ENSG00000148303	ribosomal protein L7a	HHD.1_9_vs_4
EVL	3.98712e-41	0.42064	0.766	0.601	7.87975e-37	ENSG00000196405	Enah/Vasp-like	HHD.1_9_vs_4
RPL4	6.49958e-41	-0.314265	0.961	0.977	1.28451e-36	ENSG00000174444	ribosomal protein L4	HHD.1_9_vs_4
CIB1	1.72473e-40	0.491543	0.573	0.35	3.40858e-36	ENSG00000185043	calcium and integrin binding 1	HHD.1_9_vs_4
ICAM3	2.6736e-40	0.433383	0.397	0.154	5.28384e-36	ENSG00000076662	intercellular adhesion molecule 3	HHD.1_9_vs_4
CDKN2D	4.08881e-40	0.448215	0.717	0.45	8.08071e-36	ENSG00000129355	cyclin dependent kinase inhibitor 2D	HHD.1_9_vs_4
XBP1	4.87046e-40	-0.539839	0.62	0.801	9.62549e-36	ENSG00000100219	X-box binding protein 1	HHD.1_9_vs_4
NOSIP	4.94703e-40	0.456987	0.643	0.423	9.77681e-36	ENSG00000142546	nitric oxide synthase interacting protein	HHD.1_9_vs_4
H2AFY	5.07584e-40	-0.424324	0.598	0.776	1.00314e-35	ENSG00000113648	H2A histone family member Y	HHD.1_9_vs_4
UBC	7.44225e-40	0.352747	0.966	0.887	1.47081e-35	ENSG00000150991	ubiquitin C	HHD.1_9_vs_4
ERP29	9.5023e-40	0.431931	0.783	0.623	1.87794e-35	ENSG00000089248	endoplasmic reticulum protein 29	HHD.1_9_vs_4
CORO1A	1.22175e-39	0.418712	0.84	0.683	2.41454e-35	ENSG00000102879	coronin 1A	HHD.1_9_vs_4
ARPC2	1.97561e-39	0.33952	0.92	0.823	3.9044e-35	ENSG00000163466	actin related protein 2/3 complex subunit 2	HHD.1_9_vs_4
RGS19	2.35577e-39	0.451914	0.73	0.548	4.65571e-35	ENSG00000171700	regulator of G protein signaling 19	HHD.1_9_vs_4
SRM	3.42805e-39	-0.50383	0.208	0.456	6.77485e-35	ENSG00000116649	spermidine synthase	HHD.1_9_vs_4
AFF3	3.56215e-39	0.482575	0.62	0.374	7.03987e-35	ENSG00000144218	AF4/FMR2 family member 3	HHD.1_9_vs_4
RPS5	4.77141e-39	-0.285412	0.978	0.991	9.42974e-35	ENSG00000083845	ribosomal protein S5	HHD.1_9_vs_4
LHPP	5.31647e-39	0.465226	0.38	0.146	1.05069e-34	ENSG00000107902	phospholysine phosphohistidine inorganic pyrophosphate phosphatase	HHD.1_9_vs_4
MTPN	1.15483e-38	0.423295	0.639	0.469	2.2823e-34	ENSG00000105887	myotrophin	HHD.1_9_vs_4
TOMM40	1.38473e-38	-0.398605	0.1	0.333	2.73664e-34	ENSG00000130204	translocase of outer mitochondrial membrane 40	HHD.1_9_vs_4
SH2B2	1.46073e-38	0.367847	0.261	0.061	2.88684e-34	ENSG00000160999	SH2B adaptor protein 2	HHD.1_9_vs_4
MYL6	2.97857e-38	0.297267	0.975	0.926	5.88655e-34	ENSG00000092841	myosin light chain 6	HHD.1_9_vs_4
OAS1	3.70782e-38	0.417218	0.249	0.06	7.32776e-34	ENSG00000089127	2'-5'-oligoadenylate synthetase 1	HHD.1_9_vs_4
ISG20	5.41837e-38	0.481658	0.668	0.446	1.07083e-33	ENSG00000172183	interferon stimulated exonuclease gene 20	HHD.1_9_vs_4
PEBP1	6.40676e-38	-0.381547	0.675	0.796	1.26617e-33	ENSG00000089220	phosphatidylethanolamine binding protein 1	HHD.1_9_vs_4
GNA15	1.05084e-37	-0.4315	0.132	0.377	2.07678e-33	ENSG00000060558	G protein subunit alpha 15	HHD.1_9_vs_4
CDHR3	3.46113e-37	0.384441	0.163	0.016	6.84023e-33	ENSG00000128536	cadherin related family member 3	HHD.1_9_vs_4
CYB561A3	3.79328e-37	0.501317	0.368	0.159	7.49666e-33	ENSG00000162144	cytochrome b561 family member A3	HHD.1_9_vs_4
LIMS2	4.11477e-37	0.479212	0.421	0.179	8.13202e-33	ENSG00000072163	LIM zinc finger domain containing 2	HHD.1_9_vs_4
SMCHD1	4.98888e-37	0.441655	0.727	0.521	9.85952e-33	ENSG00000101596	structural maintenance of chromosomes flexible hinge domain containing 1	HHD.1_9_vs_4
RAN	5.5283e-37	-0.424765	0.609	0.739	1.09256e-32	ENSG00000132341	RAN, member RAS oncogene family	HHD.1_9_vs_4
RP11-164H13.1	7.73733e-37	0.677081	0.424	0.203	1.52913e-32	ENSG00000257275	NA	HHD.1_9_vs_4
RANBP1	1.13777e-36	-0.481987	0.378	0.58	2.24858e-32	ENSG00000099901	RAN binding protein 1	HHD.1_9_vs_4
GPR18	3.25874e-36	0.359621	0.189	0.029	6.44025e-32	ENSG00000125245	G protein-coupled receptor 18	HHD.1_9_vs_4
BTK	4.83481e-36	0.426319	0.641	0.442	9.55503e-32	ENSG00000010671	Bruton tyrosine kinase	HHD.1_9_vs_4
UBB	4.96379e-36	0.300674	0.985	0.938	9.80995e-32	ENSG00000170315	ubiquitin B	HHD.1_9_vs_4
PKM	7.82544e-36	-0.395918	0.606	0.724	1.54654e-31	ENSG00000067225	pyruvate kinase, muscle	HHD.1_9_vs_4
TPT1	1.42626e-35	-0.292367	0.998	0.999	2.81871e-31	ENSG00000133112	tumor protein, translationally-controlled 1	HHD.1_9_vs_4
PAICS	1.99408e-35	-0.376389	0.079	0.284	3.94091e-31	ENSG00000128050	phosphoribosylaminoimidazole carboxylase and phosphoribosylaminoimidazolesuccinocarboxamide synthase	HHD.1_9_vs_4
LCN8	2.10866e-35	0.320792	0.172	0.022	4.16734e-31	ENSG00000204001	lipocalin 8	HHD.1_9_vs_4
BIN2	2.38109e-35	0.361807	0.247	0.062	4.70575e-31	ENSG00000110934	bridging integrator 2	HHD.1_9_vs_4
PLD4	3.39887e-35	0.498811	0.448	0.249	6.7172e-31	ENSG00000166428	phospholipase D family member 4	HHD.1_9_vs_4
RHOH	3.96042e-35	0.470856	0.629	0.414	7.82698e-31	ENSG00000168421	ras homolog family member H	HHD.1_9_vs_4
IQSEC1	7.02225e-35	0.410758	0.285	0.083	1.38781e-30	ENSG00000144711	IQ motif and Sec7 domain 1	HHD.1_9_vs_4
TRAF3IP3	1.12317e-34	0.423565	0.592	0.347	2.21973e-30	ENSG00000009790	TRAF3 interacting protein 3	HHD.1_9_vs_4
CD55	1.23845e-34	0.43145	0.429	0.199	2.44755e-30	ENSG00000196352	CD55 molecule (Cromer blood group)	HHD.1_9_vs_4
PNRC1	1.52816e-34	0.400696	0.796	0.619	3.02011e-30	ENSG00000146278	proline rich nuclear receptor coactivator 1	HHD.1_9_vs_4
SYNGR1	1.9319e-34	-0.400007	0.162	0.407	3.81801e-30	ENSG00000100321	synaptogyrin 1	HHD.1_9_vs_4
BCL7A	2.37291e-34	0.46662	0.649	0.424	4.68957e-30	ENSG00000110987	BCL tumor suppressor 7A	HHD.1_9_vs_4
TPI1	3.48785e-34	-0.424729	0.588	0.74	6.89303e-30	ENSG00000111669	triosephosphate isomerase 1	HHD.1_9_vs_4
PPP1CA	3.61511e-34	0.34644	0.834	0.674	7.14454e-30	ENSG00000172531	protein phosphatase 1 catalytic subunit alpha	HHD.1_9_vs_4
CYB5A	4.42967e-34	-0.546509	0.214	0.433	8.75437e-30	ENSG00000166347	cytochrome b5 type A	HHD.1_9_vs_4
IMPDH2	4.8433e-34	-0.432172	0.309	0.545	9.57181e-30	ENSG00000178035	inosine monophosphate dehydrogenase 2	HHD.1_9_vs_4
RGS16	7.6717e-34	0.618478	0.214	0.051	1.51616e-29	ENSG00000143333	regulator of G protein signaling 16	HHD.1_9_vs_4
RPL22	1.47645e-33	-0.269128	0.976	0.982	2.9179e-29	ENSG00000116251	ribosomal protein L22	HHD.1_9_vs_4
ZFP36	1.53013e-33	0.453564	0.657	0.456	3.02399e-29	ENSG00000128016	ZFP36 ring finger protein	HHD.1_9_vs_4
RSL1D1	3.1833e-33	-0.432198	0.376	0.615	6.29116e-29	ENSG00000171490	ribosomal L1 domain containing 1	HHD.1_9_vs_4
UGT3A2	3.74132e-33	-0.326753	0.034	0.202	7.39398e-29	ENSG00000168671	UDP glycosyltransferase family 3 member A2	HHD.1_9_vs_4
SEL1L3	6.29675e-33	0.319659	0.159	0.02	1.24443e-28	ENSG00000091490	SEL1L family member 3	HHD.1_9_vs_4
PRDX4	6.50803e-33	-0.425042	0.183	0.398	1.28618e-28	ENSG00000123131	peroxiredoxin 4	HHD.1_9_vs_4
RPS21	1.3105e-32	-0.264204	0.967	0.985	2.58994e-28	ENSG00000171858	ribosomal protein S21	HHD.1_9_vs_4
UHRF1	1.46375e-32	-0.37799	0.056	0.241	2.8928e-28	NA	NA	HHD.1_9_vs_4
GDI2	1.61171e-32	0.37164	0.721	0.566	3.18523e-28	ENSG00000057608	GDP dissociation inhibitor 2	HHD.1_9_vs_4
ARHGDIB	1.74465e-32	0.267826	0.971	0.942	3.44795e-28	ENSG00000111348	Rho GDP dissociation inhibitor beta	HHD.1_9_vs_4
RCSD1	2.13124e-32	0.364701	0.801	0.64	4.21197e-28	ENSG00000198771	RCSD domain containing 1	HHD.1_9_vs_4
HLA-DMA	2.40174e-32	0.351845	0.873	0.722	4.74656e-28	ENSG00000243215	major histocompatibility complex, class II, DM alpha	HHD.1_9_vs_4
CD34	2.53065e-32	-0.300506	0.027	0.184	5.00132e-28	ENSG00000174059	CD34 molecule	HHD.1_9_vs_4
HMGA1	2.6538e-32	-0.418347	0.228	0.459	5.24471e-28	ENSG00000137309	high mobility group AT-hook 1	HHD.1_9_vs_4
CD24	6.25956e-32	0.388569	0.846	0.692	1.23708e-27	ENSG00000272398	CD24 molecule	HHD.1_9_vs_4
MIF	6.77806e-32	-0.43454	0.387	0.578	1.33955e-27	ENSG00000240972	macrophage migration inhibitory factor (glycosylation-inhibiting factor)	HHD.1_9_vs_4
LDHA	1.03148e-31	-0.432489	0.57	0.692	2.03851e-27	ENSG00000134333	lactate dehydrogenase A	HHD.1_9_vs_4
NHP2	1.19674e-31	-0.433971	0.336	0.55	2.36512e-27	ENSG00000145912	NHP2 ribonucleoprotein	HHD.1_9_vs_4
HSPE1	1.39837e-31	-0.463599	0.306	0.511	2.7636e-27	ENSG00000115541	heat shock protein family E (Hsp10) member 1	HHD.1_9_vs_4
JUND	1.7064e-31	0.411419	0.785	0.636	3.37237e-27	ENSG00000130522	JunD proto-oncogene, AP-1 transcription factor subunit	HHD.1_9_vs_4
STX7	1.76112e-31	0.423631	0.478	0.26	3.4805e-27	ENSG00000079950	syntaxin 7	HHD.1_9_vs_4
IGHG3	1.83483e-31	0.37288	0.292	0.097	3.62617e-27	ENSG00000211897	immunoglobulin heavy constant gamma 3 (G3m marker)	HHD.1_9_vs_4
MT-ND5	2.06656e-31	-0.410189	0.92	0.954	4.08415e-27	NA	NA	HHD.1_9_vs_4
HSPB1	3.31851e-31	-0.617234	0.34	0.551	6.55837e-27	ENSG00000106211	heat shock protein family B (small) member 1	HHD.1_9_vs_4
HLA-DPA1	4.99001e-31	0.280875	0.989	0.963	9.86175e-27	ENSG00000236177	major histocompatibility complex, class II, DP alpha 1	HHD.1_9_vs_4
SERPINF1	8.17596e-31	0.381803	0.304	0.108	1.61581e-26	ENSG00000132386	serpin family F member 1	HHD.1_9_vs_4
SNHG8	1.46482e-30	-0.349309	0.703	0.832	2.89493e-26	NA	NA	HHD.1_9_vs_4
PNOC	2.11897e-30	0.298017	0.178	0.032	4.18773e-26	ENSG00000168081	prepronociceptin	HHD.1_9_vs_4
FMNL1	2.15356e-30	0.397646	0.597	0.373	4.25607e-26	ENSG00000184922	formin like 1	HHD.1_9_vs_4
HIST1H2BD	3.34683e-30	0.428308	0.334	0.142	6.61434e-26	ENSG00000158373	histone cluster 1 H2B family member d	HHD.1_9_vs_4
IRF7	4.37386e-30	0.442118	0.433	0.225	8.64406e-26	ENSG00000185507	interferon regulatory factor 7	HHD.1_9_vs_4
MRPL12	5.40959e-30	-0.418115	0.217	0.438	1.0691e-25	ENSG00000262814	mitochondrial ribosomal protein L12	HHD.1_9_vs_4
GPATCH4	9.69704e-30	-0.328716	0.07	0.251	1.91643e-25	ENSG00000160818	G-patch domain containing 4	HHD.1_9_vs_4
MX1	1.04913e-29	0.491094	0.447	0.263	2.07339e-25	ENSG00000157601	MX dynamin like GTPase 1	HHD.1_9_vs_4
ANKRD28	1.11203e-29	-0.473086	0.19	0.407	2.1977e-25	ENSG00000206560	ankyrin repeat domain 28	HHD.1_9_vs_4
C20orf27	1.30035e-29	-0.374316	0.123	0.328	2.56988e-25	ENSG00000101220	chromosome 20 open reading frame 27	HHD.1_9_vs_4
MAP1LC3B	2.19601e-29	0.39511	0.666	0.478	4.33997e-25	ENSG00000140941	microtubule associated protein 1 light chain 3 beta	HHD.1_9_vs_4
PLEKHA2	2.45712e-29	0.427172	0.487	0.292	4.856e-25	ENSG00000169499	pleckstrin homology domain containing A2	HHD.1_9_vs_4
NT5E	5.41941e-29	0.324133	0.27	0.085	1.07104e-24	ENSG00000135318	5'-nucleotidase ecto	HHD.1_9_vs_4
HLA-DRB1	5.55659e-29	0.262689	0.983	0.947	1.09815e-24	ENSG00000228080	major histocompatibility complex, class II, DR beta 1	HHD.1_9_vs_4
PSME2	6.55189e-29	-0.388461	0.531	0.684	1.29485e-24	ENSG00000100911	proteasome activator subunit 2	HHD.1_9_vs_4
MYO7B	9.60119e-29	0.372717	0.29	0.108	1.89748e-24	ENSG00000169994	myosin VIIB	HHD.1_9_vs_4
IRF9	1.10131e-28	0.392294	0.368	0.157	2.17653e-24	ENSG00000213928	interferon regulatory factor 9	HHD.1_9_vs_4
SNX3	1.21257e-28	0.3314	0.74	0.603	2.39639e-24	ENSG00000112335	sorting nexin 3	HHD.1_9_vs_4
SRSF5	1.53562e-28	0.270524	0.967	0.926	3.03485e-24	ENSG00000100650	serine and arginine rich splicing factor 5	HHD.1_9_vs_4
CPNE5	2.81446e-28	0.262968	0.142	0.018	5.56222e-24	ENSG00000124772	copine 5	HHD.1_9_vs_4
P2RY10	3.49268e-28	0.34952	0.247	0.081	6.90259e-24	ENSG00000078589	purinergic receptor P2Y10	HHD.1_9_vs_4
FKBP4	4.27126e-28	-0.29626	0.058	0.227	8.4413e-24	ENSG00000004478	FK506 binding protein 4	HHD.1_9_vs_4
ATP2A3	4.54184e-28	0.383193	0.388	0.181	8.97604e-24	ENSG00000074370	ATPase sarcoplasmic/endoplasmic reticulum Ca2+ transporting 3	HHD.1_9_vs_4
SCPEP1	6.6811e-28	0.390524	0.508	0.306	1.32039e-23	ENSG00000121064	serine carboxypeptidase 1	HHD.1_9_vs_4
IGHM	6.74679e-28	0.384167	0.717	0.547	1.33337e-23	ENSG00000211899	immunoglobulin heavy constant mu	HHD.1_9_vs_4
PFKL	6.75049e-28	0.37984	0.618	0.415	1.3341e-23	ENSG00000141959	phosphofructokinase, liver type	HHD.1_9_vs_4
MDK	1.79261e-27	-0.336389	0.04	0.191	3.54274e-23	ENSG00000110492	midkine (neurite growth-promoting factor 2)	HHD.1_9_vs_4
ALDOA	2.01935e-27	-0.354122	0.603	0.724	3.99084e-23	ENSG00000149925	aldolase, fructose-bisphosphate A	HHD.1_9_vs_4
GNL3	4.39817e-27	-0.380929	0.166	0.373	8.69209e-23	ENSG00000163938	G protein nucleolar 3	HHD.1_9_vs_4
RHOB	4.40077e-27	0.452014	0.531	0.341	8.69725e-23	ENSG00000143878	ras homolog family member B	HHD.1_9_vs_4
CMSS1	7.07348e-27	-0.334224	0.065	0.232	1.39793e-22	ENSG00000184220	cms1 ribosomal small subunit homolog (yeast)	HHD.1_9_vs_4
XAF1	7.11847e-27	0.448543	0.434	0.269	1.40682e-22	ENSG00000132530	XIAP associated factor 1	HHD.1_9_vs_4
EGFL7	1.14709e-26	-0.407543	0.118	0.311	2.267e-22	ENSG00000172889	EGF like domain multiple 7	HHD.1_9_vs_4
SLC25A6	1.265e-26	-0.257064	0.976	0.981	2.50003e-22	ENSG00000169100	solute carrier family 25 member 6	HHD.1_9_vs_4
DBNL	1.46419e-26	0.364471	0.525	0.368	2.89367e-22	ENSG00000136279	drebrin like	HHD.1_9_vs_4
TRAC	1.57179e-26	-0.531861	0.426	0.627	3.10633e-22	NA	NA	HHD.1_9_vs_4
NCL	2.2865e-26	-0.356547	0.778	0.847	4.5188e-22	ENSG00000115053	nucleolin	HHD.1_9_vs_4
IFNGR2	2.65547e-26	0.3496	0.368	0.173	5.24801e-22	ENSG00000262795	interferon gamma receptor 2	HHD.1_9_vs_4
CD9	2.92471e-26	0.255379	0.944	0.827	5.7801e-22	ENSG00000010278	CD9 molecule	HHD.1_9_vs_4
CLN8	2.92725e-26	0.416513	0.471	0.271	5.78512e-22	ENSG00000182372	CLN8, transmembrane ER and ERGIC protein	HHD.1_9_vs_4
CRIP2	4.98626e-26	0.384682	0.209	0.056	9.85435e-22	ENSG00000182809	cysteine rich protein 2	HHD.1_9_vs_4
C4orf3	5.12138e-26	0.319561	0.783	0.685	1.01214e-21	ENSG00000164096	chromosome 4 open reading frame 3	HHD.1_9_vs_4
EIF4EBP1	5.71814e-26	-0.404404	0.305	0.481	1.13008e-21	ENSG00000187840	eukaryotic translation initiation factor 4E binding protein 1	HHD.1_9_vs_4
PPM1K	6.78653e-26	0.406611	0.521	0.318	1.34122e-21	ENSG00000163644	protein phosphatase, Mg2+/Mn2+ dependent 1K	HHD.1_9_vs_4
INTS3	7.33254e-26	-0.383781	0.088	0.261	1.44913e-21	ENSG00000143624	integrator complex subunit 3	HHD.1_9_vs_4
SYTL1	8.49465e-26	0.363772	0.388	0.206	1.6788e-21	ENSG00000142765	synaptotagmin like 1	HHD.1_9_vs_4
PA2G4	1.76354e-25	-0.392806	0.404	0.587	3.48529e-21	ENSG00000170515	proliferation-associated 2G4	HHD.1_9_vs_4
CMTM2	2.3785e-25	-0.397308	0.166	0.365	4.70064e-21	ENSG00000140932	CKLF like MARVEL transmembrane domain containing 2	HHD.1_9_vs_4
CCNG2	3.33389e-25	0.34672	0.393	0.192	6.58876e-21	ENSG00000138764	cyclin G2	HHD.1_9_vs_4
NKG7	4.26296e-25	-0.442686	0.458	0.652	8.42489e-21	ENSG00000105374	natural killer cell granule protein 7	HHD.1_9_vs_4
APEX1	4.42635e-25	-0.337347	0.595	0.72	8.74779e-21	ENSG00000100823	apurinic/apyrimidinic endodeoxyribonuclease 1	HHD.1_9_vs_4
GLIPR1	5.31126e-25	0.369814	0.477	0.271	1.04966e-20	ENSG00000139278	GLI pathogenesis related 1	HHD.1_9_vs_4
SNRPE	6.04746e-25	-0.346176	0.534	0.692	1.19516e-20	ENSG00000182004	small nuclear ribonucleoprotein polypeptide E	HHD.1_9_vs_4
LYRM4	7.93892e-25	-0.294726	0.136	0.329	1.56897e-20	ENSG00000214113	LYR motif containing 4	HHD.1_9_vs_4
TSPAN13	8.35226e-25	0.392853	0.502	0.322	1.65066e-20	ENSG00000106537	tetraspanin 13	HHD.1_9_vs_4
LPAR6	8.59873e-25	-0.293171	0.06	0.217	1.69937e-20	ENSG00000139679	lysophosphatidic acid receptor 6	HHD.1_9_vs_4
DBI	9.62939e-25	0.375775	0.8	0.671	1.90306e-20	ENSG00000155368	diazepam binding inhibitor, acyl-CoA binding protein	HHD.1_9_vs_4
WDR66	1.08192e-24	0.39991	0.607	0.398	2.1382e-20	ENSG00000158023	WD repeat domain 66	HHD.1_9_vs_4
ITGB2-AS1	1.59616e-24	0.327704	0.238	0.079	3.15449e-20	ENSG00000227039	ITGB2 antisense RNA 1	HHD.1_9_vs_4
SNRPF	1.60148e-24	-0.367069	0.402	0.578	3.16501e-20	ENSG00000139343	small nuclear ribonucleoprotein polypeptide F	HHD.1_9_vs_4
SLC43A3	1.63653e-24	-0.305669	0.046	0.188	3.23427e-20	ENSG00000134802	solute carrier family 43 member 3	HHD.1_9_vs_4
SEPW1	3.83927e-24	0.354229	0.387	0.205	7.58754e-20	NA	NA	HHD.1_9_vs_4
LMAN1	4.48597e-24	-0.365228	0.288	0.5	8.86563e-20	ENSG00000074695	lectin, mannose binding 1	HHD.1_9_vs_4
CCR6	6.18378e-24	0.272388	0.163	0.037	1.2221e-19	ENSG00000112486	C-C motif chemokine receptor 6	HHD.1_9_vs_4
CCL17	6.63202e-24	-0.795816	0.036	0.157	1.31069e-19	ENSG00000102970	C-C motif chemokine ligand 17	HHD.1_9_vs_4
RP11-231E4.2	6.69752e-24	-0.34092	0.061	0.215	1.32363e-19	NA	NA	HHD.1_9_vs_4
ERG	9.131e-24	-0.397562	0.127	0.304	1.80456e-19	ENSG00000157554	ERG, ETS transcription factor	HHD.1_9_vs_4
AEBP1	1.25326e-23	0.350861	0.363	0.174	2.47681e-19	ENSG00000106624	AE binding protein 1	HHD.1_9_vs_4
MYL12A	1.40081e-23	0.255645	0.942	0.874	2.76843e-19	ENSG00000101608	myosin light chain 12A	HHD.1_9_vs_4
UTRN	1.48925e-23	0.33668	0.502	0.296	2.94321e-19	ENSG00000152818	utrophin	HHD.1_9_vs_4
PTP4A2	1.4984e-23	0.316125	0.821	0.717	2.96129e-19	ENSG00000184007	protein tyrosine phosphatase type IVA, member 2	HHD.1_9_vs_4
PDIA6	1.60554e-23	-0.360418	0.529	0.669	3.17303e-19	ENSG00000143870	protein disulfide isomerase family A member 6	HHD.1_9_vs_4
SNHG7	2.83325e-23	0.332208	0.787	0.674	5.59936e-19	NA	NA	HHD.1_9_vs_4
TIMM13	4.2793e-23	-0.367693	0.367	0.551	8.45718e-19	ENSG00000099800	translocase of inner mitochondrial membrane 13	HHD.1_9_vs_4
HSH2D	4.99465e-23	0.348373	0.396	0.212	9.87093e-19	ENSG00000196684	hematopoietic SH2 domain containing	HHD.1_9_vs_4
AK1	5.28936e-23	-0.330121	0.058	0.205	1.04534e-18	ENSG00000106992	adenylate kinase 1	HHD.1_9_vs_4
PSMA6	5.56345e-23	-0.381877	0.199	0.395	1.0995e-18	ENSG00000100902	proteasome subunit alpha 6	HHD.1_9_vs_4
FADS3	6.34212e-23	0.329891	0.391	0.213	1.25339e-18	ENSG00000221968	fatty acid desaturase 3	HHD.1_9_vs_4
GEMIN7	6.40969e-23	0.350345	0.369	0.198	1.26675e-18	ENSG00000142252	gem nuclear organelle associated protein 7	HHD.1_9_vs_4
APRT	6.83856e-23	-0.321121	0.555	0.691	1.3515e-18	ENSG00000198931	adenine phosphoribosyltransferase	HHD.1_9_vs_4
C17orf89	7.01732e-23	-0.344722	0.301	0.505	1.38683e-18	NA	NA	HHD.1_9_vs_4
SNHG15	7.34842e-23	-0.288544	0.066	0.216	1.45227e-18	NA	NA	HHD.1_9_vs_4
GADD45GIP1	7.82298e-23	-0.341234	0.333	0.537	1.54606e-18	ENSG00000179271	GADD45G interacting protein 1	HHD.1_9_vs_4
MYO1G	1.13187e-22	0.295649	0.277	0.11	2.23692e-18	ENSG00000136286	myosin IG	HHD.1_9_vs_4
IGHV1-2	1.14464e-22	0.265704	0.162	0.037	2.26215e-18	ENSG00000211934	immunoglobulin heavy variable 1-2	HHD.1_9_vs_4
RSRP1	1.26843e-22	0.329563	0.647	0.454	2.5068e-18	ENSG00000117616	arginine and serine rich protein 1	HHD.1_9_vs_4
IGHG1	1.58032e-22	0.271692	0.183	0.052	3.12318e-18	ENSG00000211896	immunoglobulin heavy constant gamma 1 (G1m marker)	HHD.1_9_vs_4
SELL	1.76082e-22	0.287894	0.18	0.048	3.4799e-18	ENSG00000188404	selectin L	HHD.1_9_vs_4
DDX21	1.94121e-22	-0.388526	0.296	0.489	3.83641e-18	ENSG00000165732	DExD-box helicase 21	HHD.1_9_vs_4
PRDM2	3.1104e-22	0.369211	0.376	0.225	6.14709e-18	ENSG00000116731	PR/SET domain 2	HHD.1_9_vs_4
SRGN	3.66929e-22	-0.420296	0.094	0.242	7.25162e-18	ENSG00000122862	serglycin	HHD.1_9_vs_4
TCF3	3.93407e-22	0.33525	0.549	0.353	7.7749e-18	ENSG00000071564	transcription factor 3	HHD.1_9_vs_4
HSP90B1	4.4553e-22	-0.421314	0.423	0.573	8.805e-18	ENSG00000166598	heat shock protein 90 beta family member 1	HHD.1_9_vs_4
PHPT1	4.54481e-22	-0.348905	0.145	0.321	8.9819e-18	ENSG00000054148	phosphohistidine phosphatase 1	HHD.1_9_vs_4
TRAPPC1	4.83091e-22	0.304818	0.709	0.567	9.54732e-18	ENSG00000170043	trafficking protein particle complex 1	HHD.1_9_vs_4
FOS	5.77351e-22	0.343358	0.882	0.796	1.14102e-17	ENSG00000170345	Fos proto-oncogene, AP-1 transcription factor subunit	HHD.1_9_vs_4
IKZF3	6.48284e-22	0.340005	0.28	0.121	1.2812e-17	ENSG00000161405	IKAROS family zinc finger 3	HHD.1_9_vs_4
ETS2	7.96551e-22	-0.361006	0.233	0.428	1.57422e-17	ENSG00000157557	ETS proto-oncogene 2, transcription factor	HHD.1_9_vs_4
RP5-1028K7.2	9.3028e-22	0.331291	0.251	0.099	1.83851e-17	ENSG00000266088	NA	HHD.1_9_vs_4
DKC1	1.44791e-21	-0.363086	0.258	0.448	2.86151e-17	ENSG00000130826	dyskerin pseudouridine synthase 1	HHD.1_9_vs_4
CYSLTR1	1.45876e-21	0.332452	0.368	0.195	2.88295e-17	ENSG00000173198	cysteinyl leukotriene receptor 1	HHD.1_9_vs_4
CCND2	2.05808e-21	-0.315782	0.117	0.288	4.06738e-17	ENSG00000118971	cyclin D2	HHD.1_9_vs_4
FAM26F	2.06436e-21	0.339669	0.571	0.417	4.07979e-17	ENSG00000188820	family with sequence similarity 26 member F	HHD.1_9_vs_4
BTG2	2.09467e-21	0.389799	0.495	0.309	4.1397e-17	ENSG00000159388	BTG anti-proliferation factor 2	HHD.1_9_vs_4
FAM69C	2.56069e-21	-0.293205	0.069	0.214	5.0607e-17	ENSG00000187773	family with sequence similarity 69 member C	HHD.1_9_vs_4
IQGAP1	2.65249e-21	0.323619	0.558	0.396	5.24212e-17	ENSG00000140575	IQ motif containing GTPase activating protein 1	HHD.1_9_vs_4
SET	2.94846e-21	-0.331024	0.691	0.805	5.82704e-17	ENSG00000119335	SET nuclear proto-oncogene	HHD.1_9_vs_4
SMS	3.57272e-21	-0.348263	0.324	0.51	7.06077e-17	ENSG00000102172	spermine synthase	HHD.1_9_vs_4
CAPZB	3.70804e-21	0.283354	0.732	0.62	7.3282e-17	ENSG00000077549	capping actin protein of muscle Z-line beta subunit	HHD.1_9_vs_4
TMPRSS15	3.93105e-21	0.264354	0.152	0.035	7.76894e-17	ENSG00000154646	transmembrane protease, serine 15	HHD.1_9_vs_4
ISG15	5.10625e-21	0.506506	0.406	0.276	1.00915e-16	ENSG00000187608	ISG15 ubiquitin-like modifier	HHD.1_9_vs_4
MYO1C	6.66361e-21	0.257742	0.123	0.022	1.31693e-16	ENSG00000197879	myosin IC	HHD.1_9_vs_4
CD82	7.55182e-21	0.330259	0.484	0.285	1.49247e-16	ENSG00000085117	CD82 molecule	HHD.1_9_vs_4
MXD3	1.0248e-20	0.309598	0.25	0.095	2.02531e-16	ENSG00000213347	MAX dimerization protein 3	HHD.1_9_vs_4
CCDC69	1.04414e-20	0.305555	0.332	0.159	2.06354e-16	ENSG00000198624	coiled-coil domain containing 69	HHD.1_9_vs_4
SUB1	1.38221e-20	0.275233	0.853	0.766	2.73166e-16	ENSG00000113387	SUB1 homolog, transcriptional regulator	HHD.1_9_vs_4
NPM3	1.62456e-20	-0.274551	0.112	0.265	3.21061e-16	ENSG00000107833	nucleophosmin/nucleoplasmin 3	HHD.1_9_vs_4
OCIAD2	1.87622e-20	0.303433	0.327	0.162	3.70796e-16	ENSG00000145247	OCIA domain containing 2	HHD.1_9_vs_4
IL7R	1.98846e-20	-0.32315	0.097	0.248	3.9298e-16	ENSG00000168685	interleukin 7 receptor	HHD.1_9_vs_4
ITGAE	2.07942e-20	0.320123	0.512	0.384	4.10956e-16	ENSG00000083457	integrin subunit alpha E	HHD.1_9_vs_4
CCT6A	2.09494e-20	-0.330439	0.289	0.475	4.14023e-16	ENSG00000146731	chaperonin containing TCP1 subunit 6A	HHD.1_9_vs_4
QTRT1	2.42822e-20	-0.256835	0.072	0.215	4.79889e-16	ENSG00000213339	queuine tRNA-ribosyltransferase catalytic subunit 1	HHD.1_9_vs_4
RP11-160E2.6	2.5567e-20	-0.38999	0.249	0.441	5.0528e-16	NA	NA	HHD.1_9_vs_4
LYAR	2.72814e-20	-0.27732	0.111	0.275	5.39163e-16	ENSG00000145220	Ly1 antibody reactive	HHD.1_9_vs_4
POLD2	2.80894e-20	-0.302428	0.223	0.41	5.55132e-16	ENSG00000106628	DNA polymerase delta 2, accessory subunit	HHD.1_9_vs_4
ESF1	4.85846e-20	-0.287816	0.15	0.325	9.60177e-16	ENSG00000089048	ESF1 nucleolar pre-rRNA processing protein homolog	HHD.1_9_vs_4
JUP	5.49602e-20	0.292618	0.603	0.467	1.08618e-15	ENSG00000173801	junction plakoglobin	HHD.1_9_vs_4
DYNLRB1	5.55409e-20	0.303522	0.605	0.478	1.09765e-15	ENSG00000125971	dynein light chain roadblock-type 1	HHD.1_9_vs_4
BZW2	7.09802e-20	-0.284765	0.153	0.324	1.40278e-15	ENSG00000136261	basic leucine zipper and W2 domains 2	HHD.1_9_vs_4
PRMT7	8.32443e-20	-0.287317	0.072	0.213	1.64516e-15	ENSG00000132600	protein arginine methyltransferase 7	HHD.1_9_vs_4
RAC2	1.27543e-19	0.290817	0.733	0.616	2.52064e-15	ENSG00000128340	ras-related C3 botulinum toxin substrate 2 (rho family, small GTP binding protein Rac2)	HHD.1_9_vs_4
SRPK2	1.62382e-19	0.316285	0.405	0.233	3.20916e-15	ENSG00000135250	SRSF protein kinase 2	HHD.1_9_vs_4
KIAA0226L	1.91827e-19	0.288689	0.19	0.066	3.79108e-15	NA	NA	HHD.1_9_vs_4
PHB	2.49716e-19	-0.283094	0.645	0.72	4.93514e-15	ENSG00000167085	prohibitin	HHD.1_9_vs_4
SYF2	3.09754e-19	0.300053	0.715	0.583	6.12167e-15	ENSG00000117614	SYF2 pre-mRNA splicing factor	HHD.1_9_vs_4
WDR43	3.85445e-19	-0.2822	0.126	0.288	7.61755e-15	ENSG00000163811	WD repeat domain 43	HHD.1_9_vs_4
RHBDF2	4.02611e-19	0.326252	0.308	0.155	7.95681e-15	ENSG00000129667	rhomboid 5 homolog 2	HHD.1_9_vs_4
ITSN2	4.40763e-19	0.312212	0.499	0.331	8.7108e-15	ENSG00000198399	intersectin 2	HHD.1_9_vs_4
SH3BGRL3	6.19397e-19	0.265355	0.864	0.799	1.22411e-14	ENSG00000142669	SH3 domain binding glutamate rich protein like 3	HHD.1_9_vs_4
OSTC	6.56285e-19	-0.309545	0.448	0.609	1.29702e-14	ENSG00000198856	oligosaccharyltransferase complex non-catalytic subunit	HHD.1_9_vs_4
MAP2K3	7.39402e-19	0.291926	0.526	0.347	1.46128e-14	ENSG00000034152	mitogen-activated protein kinase kinase 3	HHD.1_9_vs_4
TLE1	8.27922e-19	0.307544	0.319	0.164	1.63622e-14	ENSG00000196781	transducin like enhancer of split 1	HHD.1_9_vs_4
ICOSLG	1.02942e-18	0.313833	0.296	0.145	2.03445e-14	ENSG00000160223	inducible T-cell costimulator ligand	HHD.1_9_vs_4
SPI1	1.44314e-18	0.291277	0.623	0.478	2.85208e-14	ENSG00000066336	Spi-1 proto-oncogene	HHD.1_9_vs_4
SYNCRIP	1.46386e-18	-0.298331	0.238	0.424	2.89302e-14	ENSG00000135316	synaptotagmin binding cytoplasmic RNA interacting protein	HHD.1_9_vs_4
ADD1	1.64468e-18	0.304638	0.43	0.256	3.25037e-14	ENSG00000087274	adducin 1	HHD.1_9_vs_4
RCBTB2	1.68182e-18	-0.298632	0.074	0.211	3.32378e-14	ENSG00000136161	RCC1 and BTB domain containing protein 2	HHD.1_9_vs_4
MYLIP	1.72636e-18	0.340811	0.424	0.25	3.4118e-14	ENSG00000007944	myosin regulatory light chain interacting protein	HHD.1_9_vs_4
LRP10	1.77191e-18	0.319169	0.421	0.263	3.50182e-14	ENSG00000197324	LDL receptor related protein 10	HHD.1_9_vs_4
COX7B	2.04549e-18	-0.258736	0.718	0.813	4.04251e-14	ENSG00000131174	cytochrome c oxidase subunit 7B	HHD.1_9_vs_4
EBNA1BP2	2.05607e-18	-0.285095	0.139	0.3	4.06341e-14	ENSG00000117395	EBNA1 binding protein 2	HHD.1_9_vs_4
BLCAP	2.08491e-18	0.298978	0.288	0.146	4.1204e-14	ENSG00000166619	bladder cancer associated protein	HHD.1_9_vs_4
SAMHD1	2.62416e-18	0.26846	0.3	0.147	5.18612e-14	ENSG00000101347	SAM and HD domain containing deoxynucleoside triphosphate triphosphohydrolase 1	HHD.1_9_vs_4
TAGAP	2.73492e-18	0.256918	0.164	0.049	5.40502e-14	ENSG00000164691	T-cell activation RhoGTPase activating protein	HHD.1_9_vs_4
ADD3	3.67649e-18	0.2991	0.272	0.131	7.26584e-14	ENSG00000148700	adducin 3	HHD.1_9_vs_4
CHMP4B	3.7126e-18	0.304546	0.54	0.408	7.33721e-14	ENSG00000101421	charged multivesicular body protein 4B	HHD.1_9_vs_4
CD19	4.49629e-18	0.289614	0.622	0.471	8.88602e-14	ENSG00000177455	CD19 molecule	HHD.1_9_vs_4
WDR74	5.31243e-18	-0.267723	0.127	0.284	1.0499e-13	ENSG00000133316	WD repeat domain 74	HHD.1_9_vs_4
VOPP1	5.38491e-18	0.267203	0.235	0.1	1.06422e-13	ENSG00000154978	vesicular, overexpressed in cancer, prosurvival protein 1	HHD.1_9_vs_4
RUNX1	8.36443e-18	-0.32269	0.246	0.425	1.65306e-13	ENSG00000159216	runt related transcription factor 1	HHD.1_9_vs_4
CAMK1D	8.45425e-18	0.296138	0.27	0.135	1.67081e-13	ENSG00000183049	calcium/calmodulin dependent protein kinase ID	HHD.1_9_vs_4
MIEN1	1.13659e-17	0.28794	0.633	0.5	2.24625e-13	ENSG00000141741	migration and invasion enhancer 1	HHD.1_9_vs_4
HSPA4	1.1978e-17	0.317235	0.3	0.17	2.36721e-13	ENSG00000170606	heat shock protein family A (Hsp70) member 4	HHD.1_9_vs_4
MRPS6	1.20311e-17	0.304576	0.603	0.46	2.3777e-13	ENSG00000243927	mitochondrial ribosomal protein S6	HHD.1_9_vs_4
GABARAPL2	1.25316e-17	0.275765	0.649	0.505	2.47662e-13	ENSG00000034713	GABA type A receptor associated protein like 2	HHD.1_9_vs_4
BLOC1S1	1.60677e-17	0.285451	0.546	0.428	3.17545e-13	ENSG00000135441	biogenesis of lysosomal organelles complex 1 subunit 1	HHD.1_9_vs_4
DRAM2	1.6804e-17	0.291557	0.361	0.212	3.32098e-13	ENSG00000156171	DNA damage regulated autophagy modulator 2	HHD.1_9_vs_4
RPL17	1.74767e-17	-0.25735	0.699	0.819	3.45393e-13	ENSG00000265681	ribosomal protein L17	HHD.1_9_vs_4
ABTB1	1.92697e-17	0.278729	0.318	0.164	3.80827e-13	ENSG00000114626	ankyrin repeat and BTB domain containing 1	HHD.1_9_vs_4
FAM43A	2.6272e-17	0.291417	0.26	0.126	5.19213e-13	ENSG00000185112	family with sequence similarity 43 member A	HHD.1_9_vs_4
TTC7A	3.02822e-17	0.282783	0.304	0.155	5.98468e-13	ENSG00000068724	tetratricopeptide repeat domain 7A	HHD.1_9_vs_4
LARS	3.72745e-17	-0.29265	0.238	0.412	7.36656e-13	ENSG00000133706	leucyl-tRNA synthetase	HHD.1_9_vs_4
LINC01013	3.88511e-17	0.2621	0.511	0.325	7.67814e-13	ENSG00000228495	long intergenic non-protein coding RNA 1013	HHD.1_9_vs_4
COMT	4.20337e-17	-0.294661	0.263	0.439	8.30711e-13	ENSG00000093010	catechol-O-methyltransferase	HHD.1_9_vs_4
ERH	4.21384e-17	-0.252639	0.634	0.717	8.32781e-13	ENSG00000100632	enhancer of rudimentary homolog (Drosophila)	HHD.1_9_vs_4
PRKDC	4.3727e-17	-0.296232	0.254	0.427	8.64176e-13	ENSG00000253729	protein kinase, DNA-activated, catalytic polypeptide	HHD.1_9_vs_4
ANXA11	4.48264e-17	0.283772	0.474	0.342	8.85904e-13	ENSG00000122359	annexin A11	HHD.1_9_vs_4
UQCRH	5.49917e-17	-0.252329	0.677	0.751	1.0868e-12	ENSG00000173660	ubiquinol-cytochrome c reductase hinge protein	HHD.1_9_vs_4
GSN	6.24315e-17	-0.366097	0.377	0.531	1.23383e-12	ENSG00000148180	gelsolin	HHD.1_9_vs_4
MAD1L1	9.48451e-17	0.287163	0.341	0.19	1.87442e-12	ENSG00000002822	MAD1 mitotic arrest deficient like 1	HHD.1_9_vs_4
HHEX	1.11092e-16	0.264958	0.474	0.381	2.1955e-12	ENSG00000152804	hematopoietically expressed homeobox	HHD.1_9_vs_4
PYCARD	1.15582e-16	0.260403	0.712	0.587	2.28424e-12	ENSG00000103490	PYD and CARD domain containing	HHD.1_9_vs_4
JAK1	1.2168e-16	0.28533	0.53	0.37	2.40477e-12	ENSG00000162434	Janus kinase 1	HHD.1_9_vs_4
FRMD4B	1.22564e-16	-0.337762	0.267	0.417	2.42223e-12	ENSG00000114541	FERM domain containing 4B	HHD.1_9_vs_4
SERBP1	1.25536e-16	-0.253236	0.702	0.756	2.48098e-12	ENSG00000142864	SERPINE1 mRNA binding protein 1	HHD.1_9_vs_4
RNASET2	1.55018e-16	-0.27997	0.638	0.772	3.06361e-12	ENSG00000026297	ribonuclease T2	HHD.1_9_vs_4
HSPA8	1.62457e-16	-0.29501	0.631	0.712	3.21063e-12	ENSG00000109971	heat shock protein family A (Hsp70) member 8	HHD.1_9_vs_4
CCT3	1.72985e-16	-0.289761	0.371	0.53	3.41871e-12	ENSG00000163468	chaperonin containing TCP1 subunit 3	HHD.1_9_vs_4
PTPN6	1.77777e-16	0.278871	0.624	0.478	3.51341e-12	ENSG00000111679	protein tyrosine phosphatase, non-receptor type 6	HHD.1_9_vs_4
MKNK2	1.97501e-16	0.294242	0.362	0.228	3.90321e-12	ENSG00000099875	MAP kinase interacting serine/threonine kinase 2	HHD.1_9_vs_4
GPR146	2.10034e-16	0.284171	0.196	0.079	4.15089e-12	ENSG00000164849	G protein-coupled receptor 146	HHD.1_9_vs_4
PDIA3	2.11939e-16	-0.324723	0.441	0.599	4.18854e-12	ENSG00000167004	protein disulfide isomerase family A member 3	HHD.1_9_vs_4
CCNL1	2.37861e-16	0.298001	0.757	0.653	4.70085e-12	ENSG00000163660	cyclin L1	HHD.1_9_vs_4
NDUFAB1	2.58621e-16	-0.289634	0.315	0.482	5.11112e-12	ENSG00000004779	NADH:ubiquinone oxidoreductase subunit AB1	HHD.1_9_vs_4
DAZAP2	2.88854e-16	0.272516	0.602	0.486	5.70863e-12	ENSG00000183283	DAZ associated protein 2	HHD.1_9_vs_4
EIF3B	3.63297e-16	-0.257278	0.161	0.318	7.17984e-12	ENSG00000106263	eukaryotic translation initiation factor 3 subunit B	HHD.1_9_vs_4
SLIRP	3.81495e-16	-0.287407	0.379	0.549	7.53948e-12	ENSG00000119705	SRA stem-loop interacting RNA binding protein	HHD.1_9_vs_4
S100A10	4.20498e-16	0.28404	0.145	0.043	8.3103e-12	ENSG00000197747	S100 calcium binding protein A10	HHD.1_9_vs_4
CD53	4.35353e-16	0.259914	0.801	0.703	8.60388e-12	ENSG00000143119	CD53 molecule	HHD.1_9_vs_4
CLK1	4.36115e-16	0.296197	0.429	0.276	8.61894e-12	ENSG00000013441	CDC like kinase 1	HHD.1_9_vs_4
PSMB8-AS1	5.65862e-16	0.26945	0.609	0.477	1.11831e-11	ENSG00000231591	PSMB8 antisense RNA 1 (head to head)	HHD.1_9_vs_4
MYADM	5.82389e-16	0.366928	0.394	0.247	1.15098e-11	ENSG00000179820	myeloid associated differentiation marker	HHD.1_9_vs_4
DGKD	5.87552e-16	0.281609	0.289	0.156	1.16118e-11	ENSG00000077044	diacylglycerol kinase delta	HHD.1_9_vs_4
HMCES	8.45739e-16	0.279235	0.504	0.349	1.67143e-11	ENSG00000183624	5-hydroxymethylcytosine (hmC) binding, ES cell-specific	HHD.1_9_vs_4
BIN1	8.84872e-16	0.273367	0.515	0.364	1.74877e-11	ENSG00000136717	bridging integrator 1	HHD.1_9_vs_4
UBASH3B	8.9302e-16	-0.269767	0.085	0.201	1.76488e-11	ENSG00000154127	ubiquitin associated and SH3 domain containing B	HHD.1_9_vs_4
EIF4A1	9.7295e-16	-0.320244	0.435	0.591	1.92284e-11	ENSG00000161960	eukaryotic translation initiation factor 4A1	HHD.1_9_vs_4
NPC2	1.16008e-15	0.26418	0.629	0.535	2.29267e-11	ENSG00000119655	NPC intracellular cholesterol transporter 2	HHD.1_9_vs_4
SP100	1.21003e-15	0.282964	0.503	0.373	2.39138e-11	ENSG00000067066	SP100 nuclear antigen	HHD.1_9_vs_4
IL2RG	1.26151e-15	0.2708	0.575	0.44	2.49313e-11	ENSG00000147168	interleukin 2 receptor subunit gamma	HHD.1_9_vs_4
ADK	1.3312e-15	0.265845	0.271	0.168	2.63085e-11	ENSG00000156110	adenosine kinase	HHD.1_9_vs_4
CNPY2	1.56409e-15	-0.267405	0.319	0.489	3.09112e-11	ENSG00000257727	canopy FGF signaling regulator 2	HHD.1_9_vs_4
TBC1D1	2.33814e-15	0.265716	0.354	0.228	4.62086e-11	ENSG00000065882	TBC1 domain family member 1	HHD.1_9_vs_4
PSMB9	2.49387e-15	0.258288	0.628	0.487	4.92864e-11	ENSG00000239836	proteasome subunit beta 9	HHD.1_9_vs_4
ARID4A	2.54709e-15	0.296597	0.398	0.261	5.03382e-11	ENSG00000032219	AT-rich interaction domain 4A	HHD.1_9_vs_4
SWAP70	2.85565e-15	0.270851	0.326	0.189	5.64363e-11	ENSG00000133789	SWAP switching B-cell complex subunit 70	HHD.1_9_vs_4
PHACTR1	2.94466e-15	0.309619	0.357	0.212	5.81953e-11	ENSG00000112137	phosphatase and actin regulator 1	HHD.1_9_vs_4
MS4A6A	3.26234e-15	0.269237	0.228	0.099	6.44737e-11	ENSG00000110077	membrane spanning 4-domains A6A	HHD.1_9_vs_4
YWHAE	3.298e-15	-0.288235	0.477	0.617	6.51783e-11	ENSG00000108953	tyrosine 3-monooxygenase/tryptophan 5-monooxygenase activation protein epsilon	HHD.1_9_vs_4
CTSZ	3.53883e-15	0.277774	0.354	0.256	6.99379e-11	ENSG00000101160	cathepsin Z	HHD.1_9_vs_4
HVCN1	4.02609e-15	0.278684	0.616	0.47	7.95677e-11	ENSG00000122986	hydrogen voltage gated channel 1	HHD.1_9_vs_4
RBM38	4.4272e-15	0.27888	0.612	0.459	8.74947e-11	ENSG00000132819	RNA binding motif protein 38	HHD.1_9_vs_4
PPP1R2	4.53029e-15	0.276705	0.426	0.292	8.95322e-11	ENSG00000184203	protein phosphatase 1 regulatory inhibitor subunit 2	HHD.1_9_vs_4
PTGES3	4.88492e-15	-0.268566	0.474	0.608	9.65406e-11	ENSG00000110958	prostaglandin E synthase 3	HHD.1_9_vs_4
CD22	5.89567e-15	0.291646	0.499	0.39	1.16516e-10	ENSG00000012124	CD22 molecule	HHD.1_9_vs_4
VDAC1	6.52724e-15	0.283293	0.652	0.548	1.28998e-10	ENSG00000213585	voltage dependent anion channel 1	HHD.1_9_vs_4
EIF1B	6.74916e-15	0.262826	0.541	0.405	1.33384e-10	ENSG00000114784	eukaryotic translation initiation factor 1B	HHD.1_9_vs_4
CCT8	8.1555e-15	-0.271535	0.487	0.626	1.61177e-10	ENSG00000156261	chaperonin containing TCP1 subunit 8	HHD.1_9_vs_4
NCOA3	9.58831e-15	0.257194	0.245	0.125	1.89494e-10	ENSG00000124151	nuclear receptor coactivator 3	HHD.1_9_vs_4
SAMD9L	9.72121e-15	0.252398	0.222	0.098	1.9212e-10	ENSG00000177409	sterile alpha motif domain containing 9 like	HHD.1_9_vs_4
PLPP5	1.08629e-14	0.264658	0.217	0.1	2.14683e-10	ENSG00000147535	phospholipid phosphatase 5	HHD.1_9_vs_4
GNG7	1.36747e-14	0.278253	0.481	0.345	2.70253e-10	ENSG00000176533	G protein subunit gamma 7	HHD.1_9_vs_4
TSC22D1	1.67038e-14	-0.332365	0.209	0.363	3.30117e-10	ENSG00000102804	TSC22 domain family member 1	HHD.1_9_vs_4
SOX4	2.28029e-14	-0.295599	0.862	0.917	4.50653e-10	ENSG00000124766	SRY-box 4	HHD.1_9_vs_4
TUBA4A	2.88316e-14	0.257521	0.319	0.188	5.69799e-10	ENSG00000127824	tubulin alpha 4a	HHD.1_9_vs_4
FNIP1	3.19076e-14	0.268738	0.548	0.403	6.3059e-10	ENSG00000217128	folliculin interacting protein 1	HHD.1_9_vs_4
FLT3	4.49431e-14	-0.297837	0.231	0.385	8.8821e-10	ENSG00000122025	fms related tyrosine kinase 3	HHD.1_9_vs_4
ATM	5.35533e-14	0.270628	0.477	0.325	1.05837e-09	ENSG00000149311	ATM serine/threonine kinase	HHD.1_9_vs_4
NDUFS5	5.45555e-14	-0.251912	0.445	0.585	1.07818e-09	ENSG00000168653	NADH:ubiquinone oxidoreductase subunit S5	HHD.1_9_vs_4
POLR2L	5.54197e-14	-0.260789	0.47	0.616	1.09526e-09	ENSG00000177700	RNA polymerase II subunit L	HHD.1_9_vs_4
TMEM243	7.08155e-14	0.26665	0.468	0.336	1.39953e-09	ENSG00000135185	transmembrane protein 243	HHD.1_9_vs_4
ANP32B	7.35629e-14	-0.259095	0.523	0.646	1.45382e-09	ENSG00000136938	acidic nuclear phosphoprotein 32 family member B	HHD.1_9_vs_4
SNHG25	8.18333e-14	-0.276508	0.51	0.654	1.61727e-09	NA	NA	HHD.1_9_vs_4
PRDX6	1.15185e-13	-0.253671	0.452	0.583	2.2764e-09	ENSG00000117592	peroxiredoxin 6	HHD.1_9_vs_4
AFF4	1.16661e-13	0.255347	0.31	0.18	2.30557e-09	ENSG00000072364	AF4/FMR2 family member 4	HHD.1_9_vs_4
WBP2	1.39315e-13	0.258511	0.368	0.265	2.75328e-09	ENSG00000132471	WW domain binding protein 2	HHD.1_9_vs_4
ICAM2	1.73746e-13	0.252821	0.611	0.493	3.43374e-09	ENSG00000108622	intercellular adhesion molecule 2	HHD.1_9_vs_4
ANKRD12	2.63956e-13	0.266652	0.596	0.488	5.21657e-09	ENSG00000101745	ankyrin repeat domain 12	HHD.1_9_vs_4
IL3RA	3.18039e-13	0.276627	0.697	0.569	6.2854e-09	ENSG00000185291	interleukin 3 receptor subunit alpha	HHD.1_9_vs_4
CAST	3.18585e-13	0.25904	0.465	0.319	6.29619e-09	ENSG00000153113	calpastatin	HHD.1_9_vs_4
ELF2	3.27342e-13	0.267557	0.355	0.24	6.46926e-09	ENSG00000109381	E74 like ETS transcription factor 2	HHD.1_9_vs_4
ECM1	3.60568e-13	-0.300459	0.196	0.326	7.12591e-09	ENSG00000143369	extracellular matrix protein 1	HHD.1_9_vs_4
HNRNPH1	4.1796e-13	-0.325899	0.335	0.477	8.26014e-09	ENSG00000169045	heterogeneous nuclear ribonucleoprotein H1	HHD.1_9_vs_4
SSB	4.22523e-13	-0.265419	0.441	0.58	8.35033e-09	ENSG00000138385	Sjogren syndrome antigen B	HHD.1_9_vs_4
CHMP1B	4.29482e-13	0.251104	0.568	0.455	8.48786e-09	ENSG00000255112	charged multivesicular body protein 1B	HHD.1_9_vs_4
CD68	4.40731e-13	0.262233	0.353	0.216	8.71016e-09	ENSG00000129226	CD68 molecule	HHD.1_9_vs_4
INPP5D	8.13725e-13	0.252337	0.416	0.284	1.60816e-08	ENSG00000168918	inositol polyphosphate-5-phosphatase D	HHD.1_9_vs_4
HNRNPAB	1.38075e-12	-0.258158	0.235	0.38	2.72877e-08	ENSG00000197451	heterogeneous nuclear ribonucleoprotein A/B	HHD.1_9_vs_4
FAM129C	1.48804e-12	0.280959	0.427	0.3	2.94081e-08	ENSG00000167483	family with sequence similarity 129 member C	HHD.1_9_vs_4
NSMCE1	1.55358e-12	0.359468	0.351	0.287	3.07033e-08	ENSG00000169189	NSE1 homolog, SMC5-SMC6 complex component	HHD.1_9_vs_4
GABPB1	1.76604e-12	0.258261	0.55	0.409	3.49022e-08	ENSG00000104064	GA binding protein transcription factor beta subunit 1	HHD.1_9_vs_4
MT-ND6	2.52276e-12	-0.335595	0.24	0.372	4.98573e-08	NA	NA	HHD.1_9_vs_4
MPP1	2.89945e-12	-0.286936	0.331	0.467	5.73018e-08	ENSG00000130830	membrane palmitoylated protein 1	HHD.1_9_vs_4
RPS4Y2	3.0084e-12	-0.27752	0.766	0.735	5.94549e-08	NA	NA	HHD.1_9_vs_4
PCSK7	4.04867e-12	0.260884	0.376	0.246	8.00138e-08	ENSG00000160613	proprotein convertase subtilisin/kexin type 7	HHD.1_9_vs_4
FHL1	4.12083e-12	-0.268213	0.308	0.454	8.14401e-08	ENSG00000022267	four and a half LIM domains 1	HHD.1_9_vs_4
CKLF	7.73035e-12	-0.28786	0.422	0.56	1.52775e-07	ENSG00000217555	chemokine like factor	HHD.1_9_vs_4
IER2	9.37183e-12	-0.408602	0.582	0.681	1.85216e-07	ENSG00000160888	immediate early response 2	HHD.1_9_vs_4
LAIR1	1.1524e-11	0.26716	0.542	0.417	2.27748e-07	ENSG00000167613	leukocyte associated immunoglobulin like receptor 1	HHD.1_9_vs_4
CMTM8	2.44009e-11	0.328484	0.485	0.359	4.82235e-07	ENSG00000170293	CKLF like MARVEL transmembrane domain containing 8	HHD.1_9_vs_4
SPRY1	3.72062e-11	-0.326548	0.124	0.224	7.35306e-07	ENSG00000164056	sprouty RTK signaling antagonist 1	HHD.1_9_vs_4
RPN2	3.84781e-11	-0.250291	0.299	0.442	7.60442e-07	ENSG00000118705	ribophorin II	HHD.1_9_vs_4
RASD1	4.13116e-11	-0.256613	0.186	0.317	8.1644e-07	ENSG00000108551	ras related dexamethasone induced 1	HHD.1_9_vs_4
HBEGF	7.41508e-11	-0.258855	0.124	0.239	1.46544e-06	ENSG00000113070	heparin binding EGF like growth factor	HHD.1_9_vs_4
RP11-301G19.1	2.22686e-10	0.26582	0.297	0.188	4.40095e-06	ENSG00000227706	NA	HHD.1_9_vs_4
ATP1B3	2.36594e-10	-0.251915	0.362	0.498	4.67581e-06	ENSG00000069849	ATPase Na+/K+ transporting subunit beta 3	HHD.1_9_vs_4
EIF5B	4.3959e-10	-0.252331	0.355	0.489	8.68762e-06	ENSG00000158417	eukaryotic translation initiation factor 5B	HHD.1_9_vs_4
HPS4	7.4468e-10	-0.289755	0.205	0.321	1.47171e-05	ENSG00000100099	HPS4, biogenesis of lysosomal organelles complex 3 subunit 2	HHD.1_9_vs_4
CDK6	1.30709e-09	-0.280285	0.318	0.442	2.5832e-05	ENSG00000105810	cyclin dependent kinase 6	HHD.1_9_vs_4
GADD45B	2.85523e-09	0.25359	0.493	0.401	5.64279e-05	ENSG00000099860	growth arrest and DNA damage inducible beta	HHD.1_9_vs_4
IL1B	2.12504e-08	-0.303971	0.261	0.353	0.000419972	ENSG00000125538	interleukin 1 beta	HHD.1_9_vs_4
JCHAIN	1.59466e-07	0.327179	0.27	0.233	0.00315152	ENSG00000132465	joining chain of multimeric IgA and IgM	HHD.1_9_vs_4
IGLL1	1.31261e-05	-0.397412	0.235	0.304	0.25941	ENSG00000128322	immunoglobulin lambda like polypeptide 1	HHD.1_9_vs_4
ID3	4.20984e-05	-0.272878	0.35	0.39	0.831991	ENSG00000117318	inhibitor of DNA binding 3, HLH protein	HHD.1_9_vs_4
IGLL1	7.76205e-238	-1.3106	0.507	0.776	1.53401e-233	ENSG00000128322	immunoglobulin lambda like polypeptide 1	HHD.2_1_vs_8
CD24	2.42373e-235	-0.919701	0.778	0.964	4.79001e-231	ENSG00000272398	CD24 molecule	HHD.2_1_vs_8
CD79B	6.99559e-196	-0.769706	0.885	0.967	1.38254e-191	ENSG00000007312	CD79b molecule	HHD.2_1_vs_8
SLC35E3	5.60084e-166	-0.818708	0.644	0.889	1.10689e-161	ENSG00000175782	solute carrier family 35 member E3	HHD.2_1_vs_8
VPREB3	1.45325e-161	-0.781063	0.751	0.904	2.87205e-157	ENSG00000128218	V-set pre-B cell surrogate light chain 3	HHD.2_1_vs_8
NEIL1	5.6936e-160	-0.847232	0.601	0.82	1.12523e-155	ENSG00000140398	nei like DNA glycosylase 1	HHD.2_1_vs_8
RPS2	1.29957e-147	0.381041	1	1	2.56833e-143	ENSG00000140988	ribosomal protein S2	HHD.2_1_vs_8
RPS18	5.70852e-142	0.382018	1	1	1.12818e-137	ENSG00000231500	ribosomal protein S18	HHD.2_1_vs_8
MME	8.71431e-142	-0.840208	0.295	0.617	1.72221e-137	ENSG00000196549	membrane metalloendopeptidase	HHD.2_1_vs_8
SSBP2	2.40509e-141	-0.706372	0.446	0.72	4.75318e-137	ENSG00000145687	single stranded DNA binding protein 2	HHD.2_1_vs_8
CD52	2.16155e-137	-0.771561	0.733	0.883	4.27187e-133	ENSG00000169442	CD52 molecule	HHD.2_1_vs_8
NKG7	1.30111e-132	0.769007	0.762	0.328	2.57138e-128	ENSG00000105374	natural killer cell granule protein 7	HHD.2_1_vs_8
CD9	2.66245e-131	-0.635634	0.909	0.966	5.26181e-127	ENSG00000010278	CD9 molecule	HHD.2_1_vs_8
GPX1	4.14542e-130	0.451568	0.994	0.971	8.1926e-126	ENSG00000233276	glutathione peroxidase 1	HHD.2_1_vs_8
LINC01013	1.71686e-126	-0.728128	0.56	0.781	3.39303e-122	ENSG00000228495	long intergenic non-protein coding RNA 1013	HHD.2_1_vs_8
RPLP1	1.17469e-122	0.399687	1	1	2.32154e-118	ENSG00000137818	ribosomal protein lateral stalk subunit P1	HHD.2_1_vs_8
RPS4Y2	1.50792e-122	-0.693738	0.642	0.796	2.9801e-118	NA	NA	HHD.2_1_vs_8
RPS12	4.02476e-121	0.345197	1	1	7.95413e-117	ENSG00000112306	ribosomal protein S12	HHD.2_1_vs_8
MYB	7.48403e-119	-0.707874	0.397	0.7	1.47907e-114	ENSG00000118513	MYB proto-oncogene, transcription factor	HHD.2_1_vs_8
VPREB1	2.23263e-116	-0.458159	0.989	0.998	4.41235e-112	ENSG00000169575	V-set pre-B cell surrogate light chain 1	HHD.2_1_vs_8
RPL12	5.78877e-115	0.380295	0.999	0.995	1.14403e-110	ENSG00000197958	ribosomal protein L12	HHD.2_1_vs_8
BACH2	1.60882e-113	-0.748278	0.161	0.465	3.17951e-109	ENSG00000112182	BTB domain and CNC homolog 2	HHD.2_1_vs_8
ARPP21	8.12737e-111	-0.702556	0.453	0.712	1.60621e-106	ENSG00000172995	cAMP regulated phosphoprotein 21	HHD.2_1_vs_8
RPL13	1.52052e-110	0.26425	1	1	3.005e-106	ENSG00000167526	ribosomal protein L13	HHD.2_1_vs_8
HSP90AB1	4.78064e-108	0.54972	0.97	0.89	9.44798e-104	ENSG00000096384	heat shock protein 90 alpha family class B member 1	HHD.2_1_vs_8
RPL10A	8.72639e-108	0.327873	1	0.998	1.7246e-103	ENSG00000198755	ribosomal protein L10a	HHD.2_1_vs_8
CMTM8	5.1956e-107	-0.708355	0.107	0.358	1.02681e-102	ENSG00000170293	CKLF like MARVEL transmembrane domain containing 8	HHD.2_1_vs_8
SRGN	6.02657e-107	0.700261	0.731	0.336	1.19103e-102	ENSG00000122862	serglycin	HHD.2_1_vs_8
RPL37A	1.39186e-103	0.305265	1	1	2.75073e-99	ENSG00000197756	ribosomal protein L37a	HHD.2_1_vs_8
RPS8	1.64841e-98	0.296232	1	1	3.25775e-94	ENSG00000142937	ribosomal protein S8	HHD.2_1_vs_8
CD37	2.47462e-95	-0.52258	0.862	0.899	4.89058e-91	ENSG00000104894	CD37 molecule	HHD.2_1_vs_8
HBEGF	1.82169e-94	0.614704	0.751	0.368	3.60021e-90	ENSG00000113070	heparin binding EGF like growth factor	HHD.2_1_vs_8
HIST1H2AC	6.18768e-93	-0.608916	0.699	0.812	1.22287e-88	ENSG00000180573	histone cluster 1 H2A family member c	HHD.2_1_vs_8
RPL18A	5.25539e-92	0.272438	1	1	1.03862e-87	ENSG00000105640	ribosomal protein L18a	HHD.2_1_vs_8
PLP2	8.8123e-92	0.562685	0.762	0.389	1.74158e-87	ENSG00000102007	proteolipid protein 2	HHD.2_1_vs_8
RPL3	2.66493e-91	0.253274	1	1	5.26669e-87	ENSG00000100316	ribosomal protein L3	HHD.2_1_vs_8
PTMA	1.14974e-90	-0.269837	1	1	2.27223e-86	ENSG00000187514	prothymosin, alpha	HHD.2_1_vs_8
ALOX5AP	3.01448e-90	0.549217	0.91	0.68	5.95752e-86	ENSG00000132965	arachidonate 5-lipoxygenase activating protein	HHD.2_1_vs_8
YBX3	4.25955e-88	-0.470288	0.838	0.879	8.41815e-84	ENSG00000060138	Y-box binding protein 3	HHD.2_1_vs_8
RPL28	4.871e-87	0.263333	1	1	9.62655e-83	ENSG00000108107	ribosomal protein L28	HHD.2_1_vs_8
MLXIP	4.75432e-86	-0.504277	0.729	0.843	9.39596e-82	ENSG00000175727	MLX interacting protein	HHD.2_1_vs_8
RPL32	2.70729e-85	0.250699	1	1	5.35042e-81	ENSG00000144713	ribosomal protein L32	HHD.2_1_vs_8
ANKRD28	2.78517e-85	0.636826	0.804	0.492	5.50432e-81	ENSG00000206560	ankyrin repeat domain 28	HHD.2_1_vs_8
RPS5	3.60087e-85	0.334499	0.997	0.979	7.11639e-81	ENSG00000083845	ribosomal protein S5	HHD.2_1_vs_8
RPS24	2.87145e-84	0.26787	1	1	5.67484e-80	ENSG00000138326	ribosomal protein S24	HHD.2_1_vs_8
GAPDH	3.19445e-84	0.299208	1	0.985	6.3132e-80	ENSG00000111640	glyceraldehyde-3-phosphate dehydrogenase	HHD.2_1_vs_8
WASF2	1.064e-83	-0.466367	0.769	0.84	2.10279e-79	ENSG00000158195	WAS protein family member 2	HHD.2_1_vs_8
PLAUR	1.17497e-83	0.569481	0.483	0.136	2.3221e-79	ENSG00000011422	plasminogen activator, urokinase receptor	HHD.2_1_vs_8
RPLP0	2.34918e-83	0.378197	0.991	0.974	4.64268e-79	ENSG00000089157	ribosomal protein lateral stalk subunit P0	HHD.2_1_vs_8
HPS4	1.03953e-80	-0.544957	0.282	0.468	2.05442e-76	ENSG00000100099	HPS4, biogenesis of lysosomal organelles complex 3 subunit 2	HHD.2_1_vs_8
SEPT6	3.46487e-80	-0.418005	0.792	0.825	6.84761e-76	ENSG00000125354	septin 6	HHD.2_1_vs_8
RPL7A	1.34298e-78	0.299006	0.999	0.998	2.65413e-74	ENSG00000148303	ribosomal protein L7a	HHD.2_1_vs_8
LTB	3.79247e-75	-0.742728	0.475	0.581	7.49505e-71	ENSG00000223448	lymphotoxin beta	HHD.2_1_vs_8
HIST1H1C	4.23132e-74	-0.68626	0.383	0.563	8.36235e-70	ENSG00000187837	histone cluster 1 H1 family member c	HHD.2_1_vs_8
ZCCHC7	5.36561e-74	-0.423759	0.816	0.868	1.06041e-69	ENSG00000147905	zinc finger CCHC-type containing 7	HHD.2_1_vs_8
CMTM7	6.96597e-74	-0.45265	0.345	0.495	1.37669e-69	ENSG00000153551	CKLF like MARVEL transmembrane domain containing 7	HHD.2_1_vs_8
H3F3B	7.0844e-74	-0.285035	1	1	1.40009e-69	ENSG00000132475	H3 histone family member 3B	HHD.2_1_vs_8
BCL7A	8.25031e-74	-0.49522	0.59	0.705	1.63051e-69	ENSG00000110987	BCL tumor suppressor 7A	HHD.2_1_vs_8
HLA-E	8.75755e-74	-0.379522	0.98	0.988	1.73075e-69	ENSG00000204592	major histocompatibility complex, class I, E	HHD.2_1_vs_8
DAAM1	1.0617e-72	0.514083	0.795	0.481	2.09823e-68	ENSG00000100592	dishevelled associated activator of morphogenesis 1	HHD.2_1_vs_8
RP11-301G19.1	1.31778e-72	-0.66425	0.414	0.607	2.60432e-68	ENSG00000227706	NA	HHD.2_1_vs_8
MEF2C	4.33771e-72	0.419831	0.967	0.844	8.57262e-68	ENSG00000081189	myocyte enhancer factor 2C	HHD.2_1_vs_8
RPL36A	1.63507e-71	0.383341	0.97	0.884	3.2314e-67	ENSG00000241343	ribosomal protein L36a	HHD.2_1_vs_8
TXNIP	3.27416e-71	-0.52665	0.517	0.682	6.47073e-67	ENSG00000265972	thioredoxin interacting protein	HHD.2_1_vs_8
RCSD1	5.70919e-70	-0.418955	0.863	0.902	1.12831e-65	ENSG00000198771	RCSD domain containing 1	HHD.2_1_vs_8
PNISR	3.19352e-69	-0.360605	0.984	0.993	6.31134e-65	ENSG00000132424	PNN interacting serine and arginine rich protein	HHD.2_1_vs_8
RP11-356I2.4	9.82484e-69	-0.525261	0.506	0.599	1.94168e-64	NA	NA	HHD.2_1_vs_8
LEF1	7.28383e-67	-0.452394	0.604	0.699	1.4395e-62	ENSG00000138795	lymphoid enhancer binding factor 1	HHD.2_1_vs_8
TOP2B	1.09601e-66	-0.40422	0.528	0.611	2.16604e-62	ENSG00000077097	topoisomerase (DNA) II beta	HHD.2_1_vs_8
CLEC2D	5.89617e-66	-0.487365	0.265	0.432	1.16526e-61	ENSG00000069493	C-type lectin domain family 2 member D	HHD.2_1_vs_8
CD164	9.61028e-66	0.419646	0.924	0.716	1.89928e-61	ENSG00000135535	CD164 molecule	HHD.2_1_vs_8
ZFP36L2	4.10429e-64	-0.445094	0.915	0.953	8.11132e-60	ENSG00000152518	ZFP36 ring finger protein like 2	HHD.2_1_vs_8
RPSA	1.19448e-63	0.298988	0.995	0.97	2.36065e-59	ENSG00000168028	ribosomal protein SA	HHD.2_1_vs_8
WDR66	1.877e-63	-0.5597	0.291	0.489	3.70952e-59	ENSG00000158023	WD repeat domain 66	HHD.2_1_vs_8
TCL1A	2.93871e-63	-0.318793	0.997	1	5.80778e-59	ENSG00000100721	T-cell leukemia/lymphoma 1A	HHD.2_1_vs_8
ERG	3.01192e-63	-0.428537	0.546	0.629	5.95246e-59	ENSG00000157554	ERG, ETS transcription factor	HHD.2_1_vs_8
CCL3L3	1.36704e-62	0.838134	0.371	0.102	2.70169e-58	NA	NA	HHD.2_1_vs_8
CD81	2.40437e-62	-0.429098	0.411	0.531	4.75176e-58	ENSG00000110651	CD81 molecule	HHD.2_1_vs_8
IPCEF1	5.74244e-62	0.430336	0.646	0.325	1.13488e-57	ENSG00000074706	interaction protein for cytohesin exchange factors 1	HHD.2_1_vs_8
PMAIP1	9.08818e-62	0.494622	0.878	0.652	1.7961e-57	ENSG00000141682	phorbol-12-myristate-13-acetate-induced protein 1	HHD.2_1_vs_8
FHIT	2.09786e-61	-0.459106	0.199	0.353	4.14601e-57	ENSG00000189283	fragile histidine triad	HHD.2_1_vs_8
HRK	3.16307e-61	-0.505531	0.061	0.242	6.25118e-57	ENSG00000135116	harakiri, BCL2 interacting protein	HHD.2_1_vs_8
EEF1B2	5.36127e-61	0.373107	0.954	0.831	1.05955e-56	ENSG00000114942	eukaryotic translation elongation factor 1 beta 2	HHD.2_1_vs_8
FOXP1	1.21345e-58	-0.432569	0.396	0.505	2.39814e-54	ENSG00000114861	forkhead box P1	HHD.2_1_vs_8
S100A6	2.03135e-58	0.450747	0.713	0.407	4.01455e-54	ENSG00000197956	S100 calcium binding protein A6	HHD.2_1_vs_8
RPS17	3.82982e-58	0.259874	0.998	0.982	7.56887e-54	ENSG00000182774	ribosomal protein S17	HHD.2_1_vs_8
TSC22D3	5.1213e-58	-0.336574	0.991	0.993	1.01212e-53	ENSG00000157514	TSC22 domain family member 3	HHD.2_1_vs_8
AEBP1	1.27216e-57	-0.454038	0.163	0.318	2.51416e-53	ENSG00000106624	AE binding protein 1	HHD.2_1_vs_8
DDX5	1.30734e-57	-0.286528	0.999	0.998	2.58371e-53	ENSG00000108654	DEAD-box helicase 5	HHD.2_1_vs_8
SPTBN1	1.5578e-57	-0.404397	0.262	0.368	3.07868e-53	ENSG00000115306	spectrin beta, non-erythrocytic 1	HHD.2_1_vs_8
IGHM	4.02633e-57	-0.338912	0.755	0.766	7.95724e-53	ENSG00000211899	immunoglobulin heavy constant mu	HHD.2_1_vs_8
CD99	9.73067e-57	0.293828	0.855	0.589	1.92307e-52	ENSG00000002586	CD99 molecule (Xg blood group)	HHD.2_1_vs_8
BTG1	1.35951e-56	-0.372811	0.966	0.968	2.6868e-52	ENSG00000133639	BTG anti-proliferation factor 1	HHD.2_1_vs_8
TERF2	1.6196e-56	-0.380561	0.763	0.805	3.20081e-52	ENSG00000132604	telomeric repeat binding factor 2	HHD.2_1_vs_8
TCF3	2.59379e-56	-0.371821	0.334	0.447	5.12611e-52	ENSG00000071564	transcription factor 3	HHD.2_1_vs_8
SLC43A3	1.64816e-55	0.408599	0.39	0.122	3.25727e-51	ENSG00000134802	solute carrier family 43 member 3	HHD.2_1_vs_8
AFF3	1.83223e-55	-0.401414	0.568	0.644	3.62104e-51	ENSG00000144218	AF4/FMR2 family member 3	HHD.2_1_vs_8
LPAR6	1.99944e-55	0.403309	0.79	0.508	3.95149e-51	ENSG00000139679	lysophosphatidic acid receptor 6	HHD.2_1_vs_8
STK38	2.68027e-55	-0.390515	0.278	0.413	5.29702e-51	ENSG00000112079	serine/threonine kinase 38	HHD.2_1_vs_8
HMGB2	3.65869e-55	-0.378762	0.914	0.911	7.23066e-51	ENSG00000164104	high mobility group box 2	HHD.2_1_vs_8
RNASEH2B	6.62675e-55	-0.326766	0.472	0.522	1.30964e-50	ENSG00000136104	ribonuclease H2 subunit B	HHD.2_1_vs_8
IRF8	1.13553e-54	0.466376	0.771	0.495	2.24414e-50	ENSG00000140968	interferon regulatory factor 8	HHD.2_1_vs_8
RCAN1	1.71029e-54	-0.364376	0.279	0.363	3.38004e-50	ENSG00000159200	regulator of calcineurin 1	HHD.2_1_vs_8
ITGB2	2.14887e-54	0.41367	0.684	0.387	4.24681e-50	ENSG00000160255	integrin subunit beta 2	HHD.2_1_vs_8
GAB1	2.78763e-54	-0.39835	0.295	0.394	5.5092e-50	ENSG00000109458	GRB2 associated binding protein 1	HHD.2_1_vs_8
VDAC1	7.37079e-54	-0.298267	0.631	0.629	1.45669e-49	ENSG00000213585	voltage dependent anion channel 1	HHD.2_1_vs_8
TLE1	1.10596e-53	-0.386484	0.332	0.446	2.1857e-49	ENSG00000196781	transducin like enhancer of split 1	HHD.2_1_vs_8
TIMP1	1.9055e-52	0.37418	0.54	0.252	3.76583e-48	ENSG00000102265	TIMP metallopeptidase inhibitor 1	HHD.2_1_vs_8
MS4A6A	1.90914e-52	0.471544	0.649	0.356	3.77304e-48	ENSG00000110077	membrane spanning 4-domains A6A	HHD.2_1_vs_8
ATP5G1	6.31556e-52	0.269673	0.517	0.251	1.24814e-47	ENSG00000159199	ATP synthase, H+ transporting, mitochondrial Fo complex subunit C1 (subunit 9)	HHD.2_1_vs_8
YBX1	9.16201e-52	0.308423	0.983	0.928	1.81069e-47	ENSG00000065978	Y-box binding protein 1	HHD.2_1_vs_8
ITGA4	1.79056e-51	-0.272691	0.436	0.44	3.53868e-47	ENSG00000115232	integrin subunit alpha 4	HHD.2_1_vs_8
OFD1	3.00224e-51	-0.346772	0.565	0.637	5.93334e-47	ENSG00000046651	OFD1, centriole and centriolar satellite protein	HHD.2_1_vs_8
PBXIP1	3.77335e-51	-0.393229	0.247	0.384	7.45727e-47	ENSG00000163346	PBX homeobox interacting protein 1	HHD.2_1_vs_8
IGHD	6.10419e-51	-0.364219	0.395	0.478	1.20637e-46	ENSG00000211898	immunoglobulin heavy constant delta	HHD.2_1_vs_8
PCDH9	1.12066e-50	-0.527719	0.122	0.275	2.21476e-46	ENSG00000184226	protocadherin 9	HHD.2_1_vs_8
YPEL5	3.13416e-50	-0.339849	0.793	0.828	6.19403e-46	ENSG00000119801	yippee like 5	HHD.2_1_vs_8
LINC00114	5.66137e-50	-0.439676	0.179	0.353	1.11886e-45	ENSG00000223806	long intergenic non-protein coding RNA 114	HHD.2_1_vs_8
TUBA1A	6.48994e-50	-0.369637	0.694	0.759	1.28261e-45	ENSG00000167552	tubulin alpha 1a	HHD.2_1_vs_8
SYF2	1.20687e-49	-0.297354	0.701	0.721	2.38514e-45	ENSG00000117614	SYF2 pre-mRNA splicing factor	HHD.2_1_vs_8
HSPD1	2.55125e-49	0.354868	0.675	0.39	5.04204e-45	ENSG00000144381	heat shock protein family D (Hsp60) member 1	HHD.2_1_vs_8
CD44	2.61837e-49	0.427263	0.581	0.297	5.17468e-45	ENSG00000026508	CD44 molecule (Indian blood group)	HHD.2_1_vs_8
PLEK	2.85028e-49	0.361036	0.434	0.172	5.633e-45	ENSG00000115956	pleckstrin	HHD.2_1_vs_8
IGKC	4.99982e-49	-0.720788	0.315	0.326	9.88114e-45	ENSG00000211592	immunoglobulin kappa constant	HHD.2_1_vs_8
PFKP	8.41676e-49	0.270744	0.302	0.088	1.6634e-44	ENSG00000067057	phosphofructokinase, platelet	HHD.2_1_vs_8
LCP1	1.35825e-48	0.334688	0.737	0.462	2.68431e-44	ENSG00000136167	lymphocyte cytosolic protein 1	HHD.2_1_vs_8
DCK	1.57382e-48	-0.283723	0.491	0.53	3.11033e-44	ENSG00000156136	deoxycytidine kinase	HHD.2_1_vs_8
CKLF	1.70337e-48	0.377595	0.707	0.429	3.36636e-44	ENSG00000217555	chemokine like factor	HHD.2_1_vs_8
HSP90B1	1.9922e-48	0.387456	0.743	0.47	3.93719e-44	ENSG00000166598	heat shock protein 90 beta family member 1	HHD.2_1_vs_8
GLRX	2.29021e-48	-0.305778	0.467	0.524	4.52614e-44	ENSG00000173221	glutaredoxin	HHD.2_1_vs_8
GNG7	2.37904e-48	-0.309919	0.528	0.583	4.7017e-44	ENSG00000176533	G protein subunit gamma 7	HHD.2_1_vs_8
UBL3	3.94277e-48	-0.332052	0.412	0.479	7.7921e-44	ENSG00000122042	ubiquitin like 3	HHD.2_1_vs_8
NPY	4.10055e-48	0.354822	0.888	0.672	8.10391e-44	ENSG00000122585	neuropeptide Y	HHD.2_1_vs_8
PSMB8-AS1	1.8746e-47	-0.316165	0.632	0.687	3.70478e-43	ENSG00000231591	PSMB8 antisense RNA 1 (head to head)	HHD.2_1_vs_8
RPL4	2.85435e-47	0.263848	0.984	0.95	5.64105e-43	ENSG00000174444	ribosomal protein L4	HHD.2_1_vs_8
TMEM263	5.68403e-47	-0.342413	0.242	0.354	1.12334e-42	ENSG00000151135	transmembrane protein 263	HHD.2_1_vs_8
GABPB1	8.53346e-47	-0.313968	0.573	0.615	1.68647e-42	ENSG00000104064	GA binding protein transcription factor beta subunit 1	HHD.2_1_vs_8
STX7	8.881e-47	-0.283087	0.456	0.476	1.75515e-42	ENSG00000079950	syntaxin 7	HHD.2_1_vs_8
PNRC1	1.59541e-46	-0.305942	0.9	0.912	3.15301e-42	ENSG00000146278	proline rich nuclear receptor coactivator 1	HHD.2_1_vs_8
CD72	1.8822e-46	-0.318898	0.486	0.549	3.71979e-42	ENSG00000137101	CD72 molecule	HHD.2_1_vs_8
H1FX	2.17666e-46	-0.400492	0.523	0.629	4.30174e-42	ENSG00000184897	H1 histone family member X	HHD.2_1_vs_8
MIS18BP1	2.71208e-46	-0.348692	0.542	0.617	5.35988e-42	ENSG00000129534	MIS18 binding protein 1	HHD.2_1_vs_8
SNHG7	3.91915e-46	-0.311286	0.51	0.565	7.74541e-42	NA	NA	HHD.2_1_vs_8
DNTT	4.14664e-46	-0.259772	0.998	0.998	8.19501e-42	ENSG00000107447	DNA nucleotidylexotransferase	HHD.2_1_vs_8
UCP2	8.06743e-46	-0.361192	0.263	0.362	1.59437e-41	ENSG00000175567	uncoupling protein 2	HHD.2_1_vs_8
TRAC	8.26688e-46	0.324704	0.504	0.242	1.63378e-41	NA	NA	HHD.2_1_vs_8
PLAC8	1.11993e-45	-0.385657	0.372	0.46	2.21333e-41	ENSG00000145287	placenta specific 8	HHD.2_1_vs_8
ARGLU1	3.70091e-45	-0.286701	0.874	0.879	7.3141e-41	ENSG00000134884	arginine and glutamate rich 1	HHD.2_1_vs_8
RPS21	4.297e-45	0.270696	0.982	0.946	8.49216e-41	ENSG00000171858	ribosomal protein S21	HHD.2_1_vs_8
SRSF5	4.65626e-45	-0.269638	0.991	0.993	9.20217e-41	ENSG00000100650	serine and arginine rich splicing factor 5	HHD.2_1_vs_8
MIF	7.16866e-45	0.372729	0.845	0.639	1.41674e-40	ENSG00000240972	macrophage migration inhibitory factor (glycosylation-inhibiting factor)	HHD.2_1_vs_8
MID1IP1	7.32291e-45	-0.372526	0.252	0.371	1.44723e-40	ENSG00000165175	MID1 interacting protein 1	HHD.2_1_vs_8
CCNDBP1	7.47023e-45	-0.272921	0.46	0.502	1.47634e-40	ENSG00000166946	cyclin D1 binding protein 1	HHD.2_1_vs_8
BBX	7.63445e-45	-0.257038	0.575	0.56	1.5088e-40	ENSG00000114439	BBX, HMG-box containing	HHD.2_1_vs_8
SLC25A37	9.72332e-45	0.274008	0.63	0.367	1.92162e-40	ENSG00000147454	solute carrier family 25 member 37	HHD.2_1_vs_8
SRM	1.04973e-44	0.28627	0.46	0.212	2.07459e-40	ENSG00000116649	spermidine synthase	HHD.2_1_vs_8
EBF1	1.06048e-44	-0.364126	0.635	0.721	2.09583e-40	ENSG00000164330	early B-cell factor 1	HHD.2_1_vs_8
GNA15	1.95417e-44	0.276008	0.674	0.409	3.86203e-40	ENSG00000060558	G protein subunit alpha 15	HHD.2_1_vs_8
IRF1	2.27812e-44	-0.399237	0.421	0.556	4.50226e-40	ENSG00000125347	interferon regulatory factor 1	HHD.2_1_vs_8
USP36	2.85297e-44	0.340295	0.517	0.254	5.63833e-40	ENSG00000055483	ubiquitin specific peptidase 36	HHD.2_1_vs_8
CLN8	2.95806e-44	-0.300035	0.467	0.494	5.84602e-40	ENSG00000182372	CLN8, transmembrane ER and ERGIC protein	HHD.2_1_vs_8
MSI2	3.03307e-44	-0.318215	0.415	0.488	5.99426e-40	ENSG00000153944	musashi RNA binding protein 2	HHD.2_1_vs_8
FAM107B	4.11875e-44	-0.360818	0.303	0.397	8.13988e-40	ENSG00000065809	family with sequence similarity 107 member B	HHD.2_1_vs_8
ERGIC1	4.28094e-44	-0.292748	0.356	0.414	8.46043e-40	ENSG00000113719	endoplasmic reticulum-golgi intermediate compartment 1	HHD.2_1_vs_8
HCST	5.4471e-44	0.329304	0.666	0.399	1.07651e-39	ENSG00000126264	hematopoietic cell signal transducer	HHD.2_1_vs_8
AP1S2	6.66482e-44	-0.28274	0.576	0.606	1.31717e-39	ENSG00000182287	adaptor related protein complex 1 sigma 2 subunit	HHD.2_1_vs_8
TAF7	6.92947e-44	-0.260194	0.813	0.814	1.36947e-39	ENSG00000178913	TATA-box binding protein associated factor 7	HHD.2_1_vs_8
APBB1IP	7.23754e-44	-0.295662	0.422	0.502	1.43036e-39	ENSG00000077420	amyloid beta precursor protein binding family B member 1 interacting protein	HHD.2_1_vs_8
POU4F1	9.72182e-44	-0.44135	0.176	0.331	1.92132e-39	ENSG00000152192	POU class 4 homeobox 1	HHD.2_1_vs_8
MTF2	1.57533e-43	-0.318815	0.561	0.597	3.11333e-39	ENSG00000143033	metal response element binding transcription factor 2	HHD.2_1_vs_8
YPEL3	1.70561e-43	-0.309196	0.423	0.488	3.37079e-39	ENSG00000090238	yippee like 3	HHD.2_1_vs_8
GPM6B	2.02921e-43	-0.332676	0.394	0.471	4.01032e-39	ENSG00000046653	glycoprotein M6B	HHD.2_1_vs_8
SGK1	4.37897e-43	0.378003	0.348	0.12	8.65415e-39	ENSG00000118515	serum/glucocorticoid regulated kinase 1	HHD.2_1_vs_8
DDX17	4.44138e-43	-0.271916	0.745	0.756	8.77751e-39	ENSG00000100201	DEAD-box helicase 17	HHD.2_1_vs_8
AES	4.93909e-43	-0.258835	0.749	0.728	9.76113e-39	ENSG00000104964	amino-terminal enhancer of split	HHD.2_1_vs_8
CCDC69	5.21362e-43	-0.366569	0.248	0.369	1.03037e-38	ENSG00000198624	coiled-coil domain containing 69	HHD.2_1_vs_8
C1QBP	6.28382e-43	0.351818	0.668	0.403	1.24187e-38	ENSG00000108561	complement C1q binding protein	HHD.2_1_vs_8
ABCE1	7.94244e-43	0.27371	0.399	0.169	1.56966e-38	ENSG00000164163	ATP binding cassette subfamily E member 1	HHD.2_1_vs_8
TRIM56	1.52433e-42	-0.291933	0.416	0.46	3.01254e-38	ENSG00000169871	tripartite motif containing 56	HHD.2_1_vs_8
KIAA1033	1.54167e-42	-0.252748	0.498	0.518	3.04681e-38	NA	NA	HHD.2_1_vs_8
SLC25A6	1.70987e-42	0.261679	0.98	0.95	3.37921e-38	ENSG00000169100	solute carrier family 25 member 6	HHD.2_1_vs_8
C20orf27	3.01096e-42	0.264072	0.427	0.193	5.95056e-38	ENSG00000101220	chromosome 20 open reading frame 27	HHD.2_1_vs_8
S100A4	3.71351e-42	0.430459	0.793	0.558	7.33901e-38	ENSG00000196154	S100 calcium binding protein A4	HHD.2_1_vs_8
RP5-1171I10.5	3.86796e-42	-0.328127	0.429	0.47	7.64425e-38	NA	NA	HHD.2_1_vs_8
CD63	4.08983e-42	0.272065	0.564	0.31	8.08273e-38	ENSG00000135404	CD63 molecule	HHD.2_1_vs_8
PPP2R5C	4.89094e-42	-0.269843	0.549	0.563	9.66596e-38	ENSG00000078304	protein phosphatase 2 regulatory subunit B'gamma	HHD.2_1_vs_8
VAMP2	7.40452e-42	-0.282121	0.71	0.732	1.46335e-37	ENSG00000220205	vesicle associated membrane protein 2	HHD.2_1_vs_8
AKIRIN2	8.84331e-42	-0.265871	0.326	0.37	1.7477e-37	ENSG00000135334	akirin 2	HHD.2_1_vs_8
CCL3	1.13664e-41	0.743618	0.336	0.12	2.24635e-37	NA	NA	HHD.2_1_vs_8
NME1	2.56928e-41	0.293647	0.395	0.164	5.07767e-37	ENSG00000239672	NME/NM23 nucleoside diphosphate kinase 1	HHD.2_1_vs_8
LINC00969	2.74593e-41	-0.367031	0.418	0.512	5.42678e-37	ENSG00000242086	long intergenic non-protein coding RNA 969	HHD.2_1_vs_8
QRSL1	2.80253e-41	-0.317217	0.199	0.306	5.53864e-37	ENSG00000130348	glutaminyl-tRNA synthase (glutamine-hydrolyzing)-like 1	HHD.2_1_vs_8
LITAF	6.55546e-41	-0.296642	0.379	0.43	1.29556e-36	ENSG00000189067	lipopolysaccharide induced TNF factor	HHD.2_1_vs_8
TIFA	8.30074e-41	-0.274223	0.203	0.262	1.64048e-36	ENSG00000145365	TRAF interacting protein with forkhead associated domain	HHD.2_1_vs_8
ISG20	9.10278e-41	-0.337512	0.35	0.457	1.79898e-36	ENSG00000172183	interferon stimulated exonuclease gene 20	HHD.2_1_vs_8
S1PR4	2.94622e-40	-0.282545	0.343	0.408	5.82262e-36	ENSG00000125910	sphingosine-1-phosphate receptor 4	HHD.2_1_vs_8
NBEAL1	3.10603e-40	0.316946	0.772	0.531	6.13844e-36	ENSG00000144426	neurobeachin like 1	HHD.2_1_vs_8
FABP5	3.18533e-40	0.328815	0.536	0.283	6.29516e-36	ENSG00000164687	fatty acid binding protein 5	HHD.2_1_vs_8
SYNE3	3.65012e-40	-0.275588	0.711	0.737	7.21373e-36	ENSG00000176438	spectrin repeat containing nuclear envelope family member 3	HHD.2_1_vs_8
RETN	3.80139e-40	0.281194	0.205	0.038	7.51269e-36	ENSG00000104918	resistin	HHD.2_1_vs_8
JAK1	4.04983e-40	-0.263457	0.461	0.492	8.00367e-36	ENSG00000162434	Janus kinase 1	HHD.2_1_vs_8
CALR	4.71589e-40	0.344395	0.739	0.493	9.32002e-36	ENSG00000179218	calreticulin	HHD.2_1_vs_8
TBC1D10C	8.42618e-40	-0.300558	0.277	0.367	1.66527e-35	ENSG00000175463	TBC1 domain family member 10C	HHD.2_1_vs_8
ANXA2	1.11906e-39	0.280631	0.444	0.21	2.21161e-35	ENSG00000182718	annexin A2	HHD.2_1_vs_8
ELF1	1.16625e-39	-0.273849	0.556	0.588	2.30486e-35	ENSG00000120690	E74 like ETS transcription factor 1	HHD.2_1_vs_8
PLIN2	1.16642e-39	0.261731	0.501	0.263	2.3052e-35	ENSG00000147872	perilipin 2	HHD.2_1_vs_8
CORO1A	1.7899e-39	0.343169	0.822	0.606	3.53737e-35	ENSG00000102879	coronin 1A	HHD.2_1_vs_8
SOD2	2.25543e-39	-0.343344	0.699	0.762	4.45741e-35	ENSG00000112096	superoxide dismutase 2	HHD.2_1_vs_8
MDM2	2.64302e-39	-0.381729	0.384	0.509	5.2234e-35	ENSG00000135679	MDM2 proto-oncogene	HHD.2_1_vs_8
GABPB1-AS1	2.96656e-39	-0.293316	0.847	0.837	5.86281e-35	NA	NA	HHD.2_1_vs_8
N4BP2L2	6.02223e-39	-0.254922	0.759	0.761	1.19017e-34	ENSG00000244754	NEDD4 binding protein 2 like 2	HHD.2_1_vs_8
CYBB	1.08419e-38	0.327786	0.438	0.203	2.14268e-34	ENSG00000165168	cytochrome b-245 beta chain	HHD.2_1_vs_8
PAG1	1.79529e-38	-0.265193	0.598	0.61	3.54803e-34	ENSG00000076641	phosphoprotein membrane anchor with glycosphingolipid microdomains 1	HHD.2_1_vs_8
F2RL3	2.6611e-38	-0.42724	0.221	0.333	5.25914e-34	ENSG00000127533	F2R like thrombin/trypsin receptor 3	HHD.2_1_vs_8
HSH2D	1.17249e-37	-0.328877	0.268	0.358	2.3172e-33	ENSG00000196684	hematopoietic SH2 domain containing	HHD.2_1_vs_8
CSGALNACT1	1.95204e-37	-0.337442	0.201	0.319	3.85782e-33	ENSG00000147408	chondroitin sulfate N-acetylgalactosaminyltransferase 1	HHD.2_1_vs_8
UTRN	3.58821e-37	-0.252193	0.664	0.655	7.09138e-33	ENSG00000152818	utrophin	HHD.2_1_vs_8
PPP1R2	3.66177e-37	-0.27583	0.435	0.466	7.23675e-33	ENSG00000184203	protein phosphatase 1 regulatory inhibitor subunit 2	HHD.2_1_vs_8
GLG1	1.26682e-36	-0.262482	0.444	0.481	2.50361e-32	ENSG00000090863	golgi glycoprotein 1	HHD.2_1_vs_8
HSPE1	1.48862e-36	0.272645	0.604	0.362	2.94197e-32	ENSG00000115541	heat shock protein family E (Hsp10) member 1	HHD.2_1_vs_8
LAPTM5	1.53123e-36	-0.256368	0.98	0.982	3.02616e-32	ENSG00000162511	lysosomal protein transmembrane 5	HHD.2_1_vs_8
INPP5D	1.81787e-36	-0.292337	0.35	0.424	3.59265e-32	ENSG00000168918	inositol polyphosphate-5-phosphatase D	HHD.2_1_vs_8
GBP4	1.86946e-36	-0.283971	0.2	0.288	3.69461e-32	ENSG00000162654	guanylate binding protein 4	HHD.2_1_vs_8
RP11-164H13.1	1.99883e-36	-0.457567	0.188	0.317	3.95028e-32	ENSG00000257275	NA	HHD.2_1_vs_8
PFN1	2.18863e-36	0.260349	0.956	0.859	4.32538e-32	ENSG00000108518	profilin 1	HHD.2_1_vs_8
PHACTR1	2.52227e-36	-0.454315	0.46	0.55	4.98477e-32	ENSG00000112137	phosphatase and actin regulator 1	HHD.2_1_vs_8
CXCR4	3.81054e-36	-0.318339	0.923	0.92	7.53077e-32	ENSG00000121966	C-X-C motif chemokine receptor 4	HHD.2_1_vs_8
LDHA	3.93644e-36	0.279602	0.704	0.465	7.77959e-32	ENSG00000134333	lactate dehydrogenase A	HHD.2_1_vs_8
TRIM38	8.33363e-36	-0.300492	0.587	0.662	1.64698e-31	ENSG00000112343	tripartite motif containing 38	HHD.2_1_vs_8
P2RY8	1.01968e-35	-0.271725	0.339	0.413	2.01519e-31	ENSG00000182162	purinergic receptor P2Y8	HHD.2_1_vs_8
PCM1	1.14009e-35	-0.250015	0.467	0.488	2.25316e-31	ENSG00000078674	pericentriolar material 1	HHD.2_1_vs_8
HIST1H2BD	1.17275e-35	-0.284171	0.347	0.405	2.3177e-31	ENSG00000158373	histone cluster 1 H2B family member d	HHD.2_1_vs_8
AIF1	1.34754e-35	0.294999	0.696	0.458	2.66314e-31	ENSG00000235588	allograft inflammatory factor 1	HHD.2_1_vs_8
APRT	6.32091e-35	0.301086	0.723	0.491	1.2492e-30	ENSG00000198931	adenine phosphoribosyltransferase	HHD.2_1_vs_8
MRVI1-AS1	7.13662e-35	0.250664	0.294	0.107	1.41041e-30	ENSG00000177112	MRVI1 antisense RNA 1	HHD.2_1_vs_8
TPI1	1.41606e-34	0.282635	0.831	0.633	2.79855e-30	ENSG00000111669	triosephosphate isomerase 1	HHD.2_1_vs_8
UBE2J1	1.51466e-34	-0.261596	0.845	0.846	2.99343e-30	ENSG00000198833	ubiquitin conjugating enzyme E2 J1	HHD.2_1_vs_8
ORAI2	1.77883e-34	-0.272165	0.358	0.414	3.51551e-30	ENSG00000160991	ORAI calcium release-activated calcium modulator 2	HHD.2_1_vs_8
HMHB1	1.94818e-34	-0.287435	0.22	0.304	3.8502e-30	ENSG00000158497	histocompatibility minor HB-1	HHD.2_1_vs_8
ALDOA	2.15737e-34	0.279172	0.84	0.644	4.26361e-30	ENSG00000149925	aldolase, fructose-bisphosphate A	HHD.2_1_vs_8
RP11-524N5.1	3.03868e-34	-0.275042	0.03	0.134	6.00534e-30	NA	NA	HHD.2_1_vs_8
FAM101B	1.35037e-33	0.271444	0.664	0.431	2.66874e-29	NA	NA	HHD.2_1_vs_8
TXN	1.97631e-33	0.261068	0.663	0.432	3.90579e-29	ENSG00000136810	thioredoxin	HHD.2_1_vs_8
RP1-313I6.12	2.0009e-33	-0.299783	0.306	0.372	3.95438e-29	NA	NA	HHD.2_1_vs_8
LINC01224	2.93591e-33	-0.258884	0.021	0.111	5.80224e-29	ENSG00000269416	long intergenic non-protein coding RNA 1224	HHD.2_1_vs_8
KLHL24	3.94646e-33	-0.256596	0.247	0.309	7.79939e-29	ENSG00000114796	kelch like family member 24	HHD.2_1_vs_8
SFMBT2	6.52824e-33	0.281203	0.362	0.162	1.29018e-28	ENSG00000198879	Scm-like with four mbt domains 2	HHD.2_1_vs_8
FAM65B	9.19922e-33	-0.323061	0.292	0.368	1.81804e-28	NA	NA	HHD.2_1_vs_8
HLA-DQB1	1.10247e-32	-0.28044	0.757	0.756	2.1788e-28	ENSG00000206302	major histocompatibility complex, class II, DQ beta 1	HHD.2_1_vs_8
MGAT4A	1.48942e-32	0.26974	0.739	0.517	2.94354e-28	ENSG00000071073	mannosyl (alpha-1,3-)-glycoprotein beta-1,4-N-acetylglucosaminyltransferase, isozyme A	HHD.2_1_vs_8
C16orf74	1.95406e-32	-0.290668	0.035	0.131	3.86181e-28	ENSG00000154102	chromosome 16 open reading frame 74	HHD.2_1_vs_8
IL13RA1	2.38757e-32	0.254083	0.295	0.113	4.71856e-28	ENSG00000131724	interleukin 13 receptor subunit alpha 1	HHD.2_1_vs_8
PRDM2	3.42704e-32	-0.270843	0.29	0.362	6.77286e-28	ENSG00000116731	PR/SET domain 2	HHD.2_1_vs_8
DDIT4L	4.15469e-32	0.272753	0.44	0.227	8.21091e-28	ENSG00000145358	DNA damage inducible transcript 4 like	HHD.2_1_vs_8
ZMAT1	7.99753e-32	-0.271566	0.228	0.301	1.58055e-27	ENSG00000166432	zinc finger matrin-type 1	HHD.2_1_vs_8
ABHD17B	6.26478e-31	-0.259638	0.289	0.35	1.23811e-26	ENSG00000107362	abhydrolase domain containing 17B	HHD.2_1_vs_8
BTG2	1.03804e-30	-0.293938	0.663	0.681	2.05149e-26	ENSG00000159388	BTG anti-proliferation factor 2	HHD.2_1_vs_8
FAM26F	1.11859e-30	-0.263308	0.288	0.367	2.21067e-26	ENSG00000188820	family with sequence similarity 26 member F	HHD.2_1_vs_8
MYLIP	1.45743e-30	-0.294808	0.639	0.677	2.88031e-26	ENSG00000007944	myosin regulatory light chain interacting protein	HHD.2_1_vs_8
EFHC1	1.71507e-30	-0.259034	0.167	0.252	3.38949e-26	ENSG00000096093	EF-hand domain containing 1	HHD.2_1_vs_8
SEL1L3	2.63851e-30	-0.342486	0.156	0.259	5.21449e-26	ENSG00000091490	SEL1L family member 3	HHD.2_1_vs_8
CCND2	2.80036e-30	0.269147	0.352	0.159	5.53435e-26	ENSG00000118971	cyclin D2	HHD.2_1_vs_8
RP13-188A5.1	1.03025e-29	-0.289496	0.172	0.272	2.03609e-25	ENSG00000227486	NA	HHD.2_1_vs_8
CCL4L2	1.0993e-29	0.508068	0.231	0.072	2.17256e-25	NA	NA	HHD.2_1_vs_8
CDKN2D	1.2186e-29	-0.280074	0.616	0.68	2.40832e-25	ENSG00000129355	cyclin dependent kinase inhibitor 2D	HHD.2_1_vs_8
DUSP1	1.67155e-29	-0.283378	0.902	0.905	3.30349e-25	ENSG00000120129	dual specificity phosphatase 1	HHD.2_1_vs_8
MYADM	1.78404e-29	-0.318856	0.493	0.567	3.52579e-25	ENSG00000179820	myeloid associated differentiation marker	HHD.2_1_vs_8
LMF1	1.42335e-28	-0.260299	0.082	0.167	2.81297e-24	ENSG00000103227	lipase maturation factor 1	HHD.2_1_vs_8
ENO1	2.67595e-28	0.300161	0.821	0.655	5.28849e-24	ENSG00000074800	enolase 1	HHD.2_1_vs_8
C12orf75	5.06153e-28	0.296446	0.828	0.653	1.00031e-23	ENSG00000235162	chromosome 12 open reading frame 75	HHD.2_1_vs_8
NR4A2	5.44143e-28	0.354238	0.503	0.291	1.07539e-23	ENSG00000153234	nuclear receptor subfamily 4 group A member 2	HHD.2_1_vs_8
NUCB2	7.50558e-27	-0.290939	0.262	0.359	1.48333e-22	ENSG00000070081	nucleobindin 2	HHD.2_1_vs_8
SH2D4B	6.67789e-26	-0.250255	0.083	0.167	1.31975e-21	ENSG00000178217	SH2 domain containing 4B	HHD.2_1_vs_8
CD38	2.04793e-25	-0.281694	0.107	0.2	4.04733e-21	ENSG00000004468	CD38 molecule	HHD.2_1_vs_8
IL1B	5.14096e-25	0.272268	0.647	0.446	1.01601e-20	ENSG00000125538	interleukin 1 beta	HHD.2_1_vs_8
TNFAIP3	1.32353e-24	-0.263605	0.235	0.278	2.61569e-20	ENSG00000118503	TNF alpha induced protein 3	HHD.2_1_vs_8
MZF1-AS1	6.71324e-24	-0.294588	0.114	0.195	1.32674e-19	ENSG00000267858	MZF1 antisense RNA 1	HHD.2_1_vs_8
CCR6	1.16574e-23	-0.266601	0.046	0.134	2.30386e-19	ENSG00000112486	C-C motif chemokine receptor 6	HHD.2_1_vs_8
PSAP	7.86076e-23	0.254365	0.682	0.492	1.55352e-18	ENSG00000197746	prosaposin	HHD.2_1_vs_8
NFKBIA	6.75539e-20	-0.269165	0.396	0.406	1.33507e-15	ENSG00000100906	NFKB inhibitor alpha	HHD.2_1_vs_8
S100A9	1.84672e-17	0.362107	0.164	0.057	3.64968e-13	ENSG00000163220	S100 calcium binding protein A9	HHD.2_1_vs_8
CCL4	4.72586e-16	0.339112	0.172	0.066	9.33971e-12	NA	NA	HHD.2_1_vs_8
TMSB10	1.17721e-231	0.934289	1	1	2.32652e-227	ENSG00000034510	thymosin beta 10	PRE-T.2_6_vs_12
MALAT1	2.40282e-160	0.735023	1	1	4.74869e-156	ENSG00000251562	metastasis associated lung adenocarcinoma transcript 1 (non-protein coding)	PRE-T.2_6_vs_12
CD52	1.64695e-153	1.114	0.953	0.814	3.25486e-149	ENSG00000169442	CD52 molecule	PRE-T.2_6_vs_12
EMP3	3.42048e-143	1.09473	0.848	0.452	6.7599e-139	ENSG00000142227	epithelial membrane protein 3	PRE-T.2_6_vs_12
MIAT	1.94828e-133	1.21549	0.759	0.237	3.85039e-129	ENSG00000225783	myocardial infarction associated transcript (non-protein coding)	PRE-T.2_6_vs_12
RPS29	9.12449e-130	-0.355578	1	1	1.80327e-125	ENSG00000213741	ribosomal protein S29	PRE-T.2_6_vs_12
LTB	3.4347e-111	0.923483	0.982	0.926	6.78801e-107	ENSG00000204487	lymphotoxin beta	PRE-T.2_6_vs_12
SH3BGRL3	9.82632e-107	0.680993	0.973	0.941	1.94198e-102	ENSG00000142669	SH3 domain binding glutamate rich protein like 3	PRE-T.2_6_vs_12
RPLP1	1.93179e-101	-0.337191	1	1	3.81779e-97	ENSG00000137818	ribosomal protein lateral stalk subunit P1	PRE-T.2_6_vs_12
VIM	8.64164e-101	0.701999	0.989	0.958	1.70785e-96	ENSG00000026025	vimentin	PRE-T.2_6_vs_12
NEAT1	1.27272e-100	0.868598	0.928	0.79	2.51527e-96	NA	NA	PRE-T.2_6_vs_12
CRIP1	8.80481e-98	2.0394	0.595	0.151	1.7401e-93	ENSG00000213145	cysteine rich protein 1	PRE-T.2_6_vs_12
S100A10	3.31284e-97	1.42716	0.75	0.431	6.54716e-93	ENSG00000197747	S100 calcium binding protein A10	PRE-T.2_6_vs_12
TSC22D3	2.72384e-94	0.618652	0.99	0.968	5.38313e-90	ENSG00000157514	TSC22 domain family member 3	PRE-T.2_6_vs_12
ALDH1A2	2.2996e-91	-0.748462	0.406	0.853	4.54469e-87	ENSG00000128918	aldehyde dehydrogenase 1 family member A2	PRE-T.2_6_vs_12
NPM1	6.51313e-91	-0.531485	0.973	0.995	1.28719e-86	ENSG00000181163	nucleophosmin	PRE-T.2_6_vs_12
RPL27A	1.12182e-89	-0.368119	1	1	2.21705e-85	ENSG00000166441	ribosomal protein L27a	PRE-T.2_6_vs_12
RPL19	1.2544e-87	-0.317365	1	1	2.47907e-83	ENSG00000108298	ribosomal protein L19	PRE-T.2_6_vs_12
CD1E	7.07604e-86	-0.936636	0.305	0.765	1.39844e-81	ENSG00000158488	CD1e molecule	PRE-T.2_6_vs_12
RPLP2	1.52901e-83	-0.318447	1	1	3.02178e-79	ENSG00000177600	ribosomal protein lateral stalk subunit P2	PRE-T.2_6_vs_12
S100A6	2.55573e-82	0.991672	0.826	0.629	5.05089e-78	ENSG00000197956	S100 calcium binding protein A6	PRE-T.2_6_vs_12
ANXA1	4.59e-82	1.03077	0.774	0.487	9.07121e-78	ENSG00000135046	annexin A1	PRE-T.2_6_vs_12
RPS12	3.9962e-81	-0.298499	1	1	7.89768e-77	ENSG00000112306	ribosomal protein S12	PRE-T.2_6_vs_12
RPS23	9.79433e-77	-0.298455	1	1	1.93565e-72	ENSG00000186468	ribosomal protein S23	PRE-T.2_6_vs_12
FCGRT	8.93322e-76	0.757884	0.68	0.396	1.76547e-71	ENSG00000104870	Fc fragment of IgG receptor and transporter	PRE-T.2_6_vs_12
RPL18A	1.04133e-75	-0.274952	1	1	2.05798e-71	ENSG00000105640	ribosomal protein L18a	PRE-T.2_6_vs_12
HNRNPA1	5.93974e-75	-0.421467	1	0.998	1.17387e-70	ENSG00000135486	heterogeneous nuclear ribonucleoprotein A1	PRE-T.2_6_vs_12
ARL4C	8.56423e-73	0.678955	0.842	0.641	1.69255e-68	ENSG00000188042	ADP ribosylation factor like GTPase 4C	PRE-T.2_6_vs_12
TAGLN2	4.58556e-72	0.703231	0.849	0.782	9.06244e-68	ENSG00000158710	transgelin 2	PRE-T.2_6_vs_12
B2M	8.30283e-72	0.388004	1	1	1.64089e-67	ENSG00000166710	beta-2-microglobulin	PRE-T.2_6_vs_12
TPO	2.89933e-70	0.803897	0.545	0.255	5.72995e-66	ENSG00000115705	thyroid peroxidase	PRE-T.2_6_vs_12
ADD3	9.01618e-69	0.736153	0.444	0.078	1.78187e-64	ENSG00000148700	adducin 3	PRE-T.2_6_vs_12
CDC25B	2.57901e-68	0.749785	0.531	0.212	5.0969e-64	ENSG00000101224	cell division cycle 25B	PRE-T.2_6_vs_12
MYADM	1.79452e-67	0.866654	0.69	0.406	3.54651e-63	ENSG00000179820	myeloid associated differentiation marker	PRE-T.2_6_vs_12
RASGRP2	6.03105e-67	0.691818	0.754	0.535	1.19192e-62	ENSG00000068831	RAS guanyl releasing protein 2	PRE-T.2_6_vs_12
RPL22	1.54391e-66	-0.351788	0.988	1	3.05122e-62	ENSG00000116251	ribosomal protein L22	PRE-T.2_6_vs_12
MZB1	1.08607e-65	-0.51722	0.796	0.975	2.1464e-61	ENSG00000170476	marginal zone B and B1 cell specific protein	PRE-T.2_6_vs_12
RPS2	2.41806e-65	-0.292849	1	1	4.77882e-61	ENSG00000140988	ribosomal protein S2	PRE-T.2_6_vs_12
RPS16	1.17325e-64	-0.292709	0.999	1	2.3187e-60	ENSG00000105193	ribosomal protein S16	PRE-T.2_6_vs_12
RPS13	1.42188e-64	-0.275105	1	1	2.81006e-60	ENSG00000110700	ribosomal protein S13	PRE-T.2_6_vs_12
RPSA	6.40327e-64	-0.340786	0.998	1	1.26548e-59	ENSG00000168028	ribosomal protein SA	PRE-T.2_6_vs_12
RPL23A	6.71437e-64	-0.280741	1	1	1.32696e-59	ENSG00000198242	ribosomal protein L23a	PRE-T.2_6_vs_12
EIF1	8.87794e-64	0.306246	1	1	1.75455e-59	ENSG00000173812	eukaryotic translation initiation factor 1	PRE-T.2_6_vs_12
AC002454.1	3.56642e-63	-0.578429	0.239	0.66	7.04832e-59	NA	NA	PRE-T.2_6_vs_12
SH3BP5	1.67664e-62	0.722401	0.504	0.154	3.31354e-58	ENSG00000131370	SH3 domain binding protein 5	PRE-T.2_6_vs_12
CD1B	2.78984e-62	-0.59934	0.159	0.557	5.51357e-58	ENSG00000158485	CD1b molecule	PRE-T.2_6_vs_12
CALM1	1.1104e-61	0.650329	0.672	0.425	2.19449e-57	ENSG00000198668	calmodulin 1	PRE-T.2_6_vs_12
RPL14	1.33338e-60	-0.300924	1	1	2.63516e-56	ENSG00000188846	ribosomal protein L14	PRE-T.2_6_vs_12
IER2	9.96562e-60	0.662567	0.84	0.724	1.9695e-55	ENSG00000160888	immediate early response 2	PRE-T.2_6_vs_12
RPS21	1.47317e-59	-0.34937	0.995	0.998	2.91142e-55	ENSG00000171858	ribosomal protein S21	PRE-T.2_6_vs_12
RPS17	3.76321e-57	-0.262349	1	1	7.43723e-53	ENSG00000182774	ribosomal protein S17	PRE-T.2_6_vs_12
SNHG25	4.61404e-57	-0.555559	0.72	0.914	9.11872e-53	NA	NA	PRE-T.2_6_vs_12
LAT	2.64276e-55	0.468019	0.939	0.902	5.22289e-51	ENSG00000213658	linker for activation of T-cells	PRE-T.2_6_vs_12
PTMS	6.55979e-55	0.565605	0.796	0.667	1.29641e-50	ENSG00000159335	parathymosin	PRE-T.2_6_vs_12
CD44	3.98465e-54	0.705102	0.547	0.237	7.87486e-50	ENSG00000026508	CD44 molecule (Indian blood group)	PRE-T.2_6_vs_12
UCP2	1.64248e-53	0.475599	0.809	0.753	3.24603e-49	ENSG00000175567	uncoupling protein 2	PRE-T.2_6_vs_12
KLF2	1.70689e-53	0.657993	0.567	0.288	3.37333e-49	ENSG00000127528	Kruppel like factor 2	PRE-T.2_6_vs_12
S100A4	8.63731e-53	0.785093	0.686	0.584	1.70699e-48	ENSG00000196154	S100 calcium binding protein A4	PRE-T.2_6_vs_12
AES	2.12619e-52	0.468756	0.81	0.723	4.20199e-48	ENSG00000104964	amino-terminal enhancer of split	PRE-T.2_6_vs_12
RPL8	5.90388e-51	-0.301874	0.995	0.998	1.16678e-46	ENSG00000161016	ribosomal protein L8	PRE-T.2_6_vs_12
PRMT7	8.99086e-51	-0.494044	0.282	0.663	1.77686e-46	ENSG00000132600	protein arginine methyltransferase 7	PRE-T.2_6_vs_12
FAM65B	1.07948e-50	0.633357	0.574	0.305	2.13338e-46	NA	NA	PRE-T.2_6_vs_12
HMGA1	5.3336e-50	-0.532126	0.384	0.751	1.05408e-45	ENSG00000137309	high mobility group AT-hook 1	PRE-T.2_6_vs_12
TPST2	4.4088e-49	0.575474	0.511	0.31	8.71312e-45	ENSG00000128294	tyrosylprotein sulfotransferase 2	PRE-T.2_6_vs_12
EEF1B2	7.83286e-49	-0.352846	0.97	1	1.54801e-44	ENSG00000114942	eukaryotic translation elongation factor 1 beta 2	PRE-T.2_6_vs_12
FADS3	2.16645e-48	-0.483714	0.137	0.472	4.28155e-44	ENSG00000221968	fatty acid desaturase 3	PRE-T.2_6_vs_12
RPS25	2.76635e-48	-0.250423	1	1	5.46714e-44	ENSG00000118181	ribosomal protein S25	PRE-T.2_6_vs_12
RPS11	8.95461e-47	-0.280236	0.993	1	1.7697e-42	ENSG00000142534	ribosomal protein S11	PRE-T.2_6_vs_12
PTCRA	6.75881e-46	-0.688681	0.267	0.611	1.33574e-41	ENSG00000171611	pre T-cell antigen receptor alpha	PRE-T.2_6_vs_12
HIST1H2AC	6.90313e-46	0.651696	0.723	0.523	1.36426e-41	ENSG00000180573	histone cluster 1 H2A family member c	PRE-T.2_6_vs_12
FKBP5	6.01564e-45	0.544294	0.729	0.567	1.18887e-40	ENSG00000096060	FK506 binding protein 5	PRE-T.2_6_vs_12
PTGER4	6.75757e-45	0.520924	0.687	0.541	1.3355e-40	ENSG00000171522	prostaglandin E receptor 4	PRE-T.2_6_vs_12
RAN	1.16342e-44	-0.491906	0.606	0.858	2.29927e-40	ENSG00000132341	RAN, member RAS oncogene family	PRE-T.2_6_vs_12
ZNF423	1.76537e-44	-0.358203	0.055	0.316	3.48891e-40	ENSG00000102935	zinc finger protein 423	PRE-T.2_6_vs_12
ZFP36	2.94216e-44	0.531565	0.649	0.504	5.81458e-40	ENSG00000128016	ZFP36 ring finger protein	PRE-T.2_6_vs_12
DUSP2	4.2677e-44	0.619564	0.606	0.467	8.43426e-40	ENSG00000158050	dual specificity phosphatase 2	PRE-T.2_6_vs_12
LIMD2	5.2982e-44	0.408754	0.854	0.824	1.04708e-39	ENSG00000136490	LIM domain containing 2	PRE-T.2_6_vs_12
SIGIRR	1.71159e-43	0.469679	0.674	0.553	3.38263e-39	ENSG00000185187	single Ig and TIR domain containing	PRE-T.2_6_vs_12
TNFRSF4	1.88359e-43	0.760611	0.361	0.117	3.72254e-39	ENSG00000186827	TNF receptor superfamily member 4	PRE-T.2_6_vs_12
YWHAZ	2.32657e-43	0.416877	0.922	0.875	4.59799e-39	ENSG00000164924	tyrosine 3-monooxygenase/tryptophan 5-monooxygenase activation protein zeta	PRE-T.2_6_vs_12
RSRP1	1.26251e-42	0.426742	0.756	0.721	2.49509e-38	ENSG00000117616	arginine and serine rich protein 1	PRE-T.2_6_vs_12
JUNB	1.50378e-42	0.539122	0.617	0.514	2.97191e-38	ENSG00000171223	JunB proto-oncogene, AP-1 transcription factor subunit	PRE-T.2_6_vs_12
ITM2B	2.35433e-42	0.430734	0.919	0.9	4.65287e-38	ENSG00000136156	integral membrane protein 2B	PRE-T.2_6_vs_12
HIST3H2A	2.65218e-42	0.589172	0.59	0.508	5.2415e-38	ENSG00000181218	histone cluster 3 H2A	PRE-T.2_6_vs_12
CIRBP	6.43292e-42	0.393794	0.965	0.963	1.27134e-37	ENSG00000099622	cold inducible RNA binding protein	PRE-T.2_6_vs_12
ANXA2	6.94272e-42	0.634399	0.397	0.176	1.37209e-37	ENSG00000182718	annexin A2	PRE-T.2_6_vs_12
SNRPA	7.01027e-42	-0.289395	0.215	0.523	1.38544e-37	ENSG00000077312	small nuclear ribonucleoprotein polypeptide A	PRE-T.2_6_vs_12
EZR	2.01664e-41	0.32954	0.429	0.421	3.98548e-37	ENSG00000092820	ezrin	PRE-T.2_6_vs_12
NAP1L1	2.5157e-41	-0.312773	0.948	0.983	4.97178e-37	ENSG00000187109	nucleosome assembly protein 1 like 1	PRE-T.2_6_vs_12
FLNA	2.86976e-41	0.53247	0.534	0.321	5.6715e-37	ENSG00000196924	filamin A	PRE-T.2_6_vs_12
IGFBP5	2.96675e-41	-0.513743	0.138	0.443	5.86319e-37	ENSG00000115461	insulin like growth factor binding protein 5	PRE-T.2_6_vs_12
PLK2	4.28688e-41	0.542226	0.29	0.059	8.47216e-37	ENSG00000145632	polo like kinase 2	PRE-T.2_6_vs_12
LINC01120	7.22067e-41	-0.292917	0.05	0.284	1.42702e-36	ENSG00000223631	long intergenic non-protein coding RNA 1120	PRE-T.2_6_vs_12
STMN1	1.99456e-40	-0.374311	0.936	0.993	3.94185e-36	ENSG00000117632	stathmin 1	PRE-T.2_6_vs_12
HSPB1	2.64092e-40	-0.404484	0.335	0.677	5.21925e-36	ENSG00000106211	heat shock protein family B (small) member 1	PRE-T.2_6_vs_12
DDIT4	4.89512e-40	0.493155	0.926	0.866	9.67422e-36	ENSG00000168209	DNA damage inducible transcript 4	PRE-T.2_6_vs_12
RCBTB2	5.29426e-40	0.418542	0.987	0.964	1.0463e-35	ENSG00000136161	RCC1 and BTB domain containing protein 2	PRE-T.2_6_vs_12
CDKN2D	8.19646e-40	0.502116	0.536	0.337	1.61987e-35	ENSG00000129355	cyclin dependent kinase inhibitor 2D	PRE-T.2_6_vs_12
C9orf142	1.04696e-39	0.510977	0.567	0.452	2.0691e-35	ENSG00000148362	chromosome 9 open reading frame 142	PRE-T.2_6_vs_12
TOB1	2.49114e-39	0.548393	0.445	0.237	4.92325e-35	ENSG00000141232	transducer of ERBB2, 1	PRE-T.2_6_vs_12
SYTL1	4.51244e-39	0.386535	0.585	0.489	8.91793e-35	ENSG00000142765	synaptotagmin like 1	PRE-T.2_6_vs_12
RP11-236B18.2	5.68298e-39	-0.375916	0.125	0.409	1.12313e-34	ENSG00000225519	NA	PRE-T.2_6_vs_12
PLAC8	1.06683e-38	0.592019	0.499	0.342	2.10837e-34	ENSG00000145287	placenta specific 8	PRE-T.2_6_vs_12
LRRFIP1	1.12547e-38	0.447755	0.669	0.587	2.22427e-34	ENSG00000124831	LRR binding FLII interacting protein 1	PRE-T.2_6_vs_12
MYOM2	1.4642e-38	0.62688	0.285	0.081	2.89369e-34	ENSG00000036448	myomesin 2	PRE-T.2_6_vs_12
PKM	1.63195e-38	0.421327	0.787	0.741	3.22522e-34	ENSG00000067225	pyruvate kinase, muscle	PRE-T.2_6_vs_12
CENPV	3.15042e-38	-0.268583	0.116	0.374	6.22617e-34	ENSG00000166582	centromere protein V	PRE-T.2_6_vs_12
BTG1	4.46965e-38	0.42321	0.986	0.978	8.83337e-34	ENSG00000133639	BTG anti-proliferation factor 1	PRE-T.2_6_vs_12
MYO1G	6.30402e-38	0.370569	0.774	0.741	1.24586e-33	ENSG00000136286	myosin IG	PRE-T.2_6_vs_12
PPA1	1.2294e-37	-0.413503	0.456	0.772	2.42967e-33	ENSG00000180817	pyrophosphatase (inorganic) 1	PRE-T.2_6_vs_12
PTPRC	1.60308e-37	0.447355	0.641	0.472	3.16817e-33	ENSG00000081237	protein tyrosine phosphatase, receptor type C	PRE-T.2_6_vs_12
GNA15	3.92249e-37	-0.329472	0.453	0.772	7.75202e-33	ENSG00000060558	G protein subunit alpha 15	PRE-T.2_6_vs_12
PI16	5.70231e-37	0.534025	0.369	0.125	1.12695e-32	ENSG00000164530	peptidase inhibitor 16	PRE-T.2_6_vs_12
CDK6	8.49911e-37	-0.361022	0.735	0.948	1.67968e-32	ENSG00000105810	cyclin dependent kinase 6	PRE-T.2_6_vs_12
NOSIP	1.05253e-36	0.323703	0.478	0.425	2.08011e-32	ENSG00000142546	nitric oxide synthase interacting protein	PRE-T.2_6_vs_12
PRKCB	2.38922e-36	0.434763	0.661	0.545	4.72182e-32	ENSG00000166501	protein kinase C beta	PRE-T.2_6_vs_12
HSP90AB1	6.53486e-36	-0.376805	0.861	0.951	1.29148e-31	ENSG00000096384	heat shock protein 90 alpha family class B member 1	PRE-T.2_6_vs_12
EPHB6	9.49588e-36	0.334578	0.995	0.971	1.87667e-31	ENSG00000106123	EPH receptor B6	PRE-T.2_6_vs_12
KIAA0101	1.7083e-35	-0.473114	0.19	0.489	3.37611e-31	NA	NA	PRE-T.2_6_vs_12
SARAF	2.4372e-35	0.306129	0.726	0.736	4.81663e-31	ENSG00000133872	store-operated calcium entry associated regulatory factor	PRE-T.2_6_vs_12
SIX6	2.5003e-35	-0.298594	0.14	0.404	4.94135e-31	ENSG00000184302	SIX homeobox 6	PRE-T.2_6_vs_12
DNTT	2.89245e-35	-0.346665	0.799	0.961	5.71635e-31	ENSG00000107447	DNA nucleotidylexotransferase	PRE-T.2_6_vs_12
PKIB	3.3728e-35	-0.422319	0.067	0.303	6.66567e-31	ENSG00000135549	cAMP-dependent protein kinase inhibitor beta	PRE-T.2_6_vs_12
MIF	1.0962e-34	-0.401347	0.848	0.946	2.16641e-30	ENSG00000240972	macrophage migration inhibitory factor (glycosylation-inhibiting factor)	PRE-T.2_6_vs_12
ISG20	2.73881e-34	0.410629	0.52	0.425	5.41272e-30	ENSG00000172183	interferon stimulated exonuclease gene 20	PRE-T.2_6_vs_12
TUBA1A	3.27515e-34	0.410433	0.957	0.959	6.47268e-30	ENSG00000167552	tubulin alpha 1a	PRE-T.2_6_vs_12
CDC42SE1	4.29089e-34	0.516305	0.576	0.423	8.48009e-30	ENSG00000197622	CDC42 small effector 1	PRE-T.2_6_vs_12
DUSP1	4.68435e-34	0.433742	0.958	0.958	9.25768e-30	ENSG00000120129	dual specificity phosphatase 1	PRE-T.2_6_vs_12
HNRNPA1L2	5.59332e-34	-0.402021	0.47	0.77	1.10541e-29	ENSG00000139675	heterogeneous nuclear ribonucleoprotein A1-like 2	PRE-T.2_6_vs_12
FOXP1	7.89864e-34	0.347694	0.452	0.386	1.56101e-29	ENSG00000114861	forkhead box P1	PRE-T.2_6_vs_12
SLC2A3	8.44938e-34	0.468805	0.514	0.357	1.66985e-29	ENSG00000059804	solute carrier family 2 member 3	PRE-T.2_6_vs_12
CD55	1.42434e-33	0.447346	0.299	0.117	2.81492e-29	ENSG00000196352	CD55 molecule (Cromer blood group)	PRE-T.2_6_vs_12
LPAR6	1.66136e-33	0.445165	0.713	0.604	3.28335e-29	ENSG00000139679	lysophosphatidic acid receptor 6	PRE-T.2_6_vs_12
SLC25A6	1.99372e-33	-0.25179	0.987	0.993	3.94019e-29	ENSG00000169100	solute carrier family 25 member 6	PRE-T.2_6_vs_12
ATP1A1	2.10418e-33	0.339239	0.36	0.272	4.15849e-29	ENSG00000163399	ATPase Na+/K+ transporting subunit alpha 1	PRE-T.2_6_vs_12
FUNDC2	2.99369e-33	-0.255845	0.297	0.582	5.91643e-29	ENSG00000165775	FUN14 domain containing 2	PRE-T.2_6_vs_12
C1QBP	3.38275e-33	-0.37896	0.538	0.819	6.68532e-29	ENSG00000108561	complement C1q binding protein	PRE-T.2_6_vs_12
CXCR4	8.056e-33	0.41404	0.891	0.875	1.59211e-28	ENSG00000121966	C-X-C motif chemokine receptor 4	PRE-T.2_6_vs_12
NT5C	1.21024e-32	0.319848	0.479	0.431	2.3918e-28	ENSG00000125458	5', 3'-nucleotidase, cytosolic	PRE-T.2_6_vs_12
CNN2	1.29349e-32	0.488454	0.393	0.206	2.55632e-28	ENSG00000064666	calponin 2	PRE-T.2_6_vs_12
NKX3-1	1.36619e-32	-0.363797	0.117	0.372	2.70001e-28	ENSG00000167034	NK3 homeobox 1	PRE-T.2_6_vs_12
CDC42	2.60309e-32	0.374316	0.761	0.736	5.14448e-28	ENSG00000070831	cell division cycle 42	PRE-T.2_6_vs_12
ADGRG1	4.06012e-32	0.338598	0.439	0.367	8.02402e-28	ENSG00000205336	adhesion G protein-coupled receptor G1	PRE-T.2_6_vs_12
CASP8	4.84889e-32	0.440219	0.478	0.332	9.58286e-28	ENSG00000064012	caspase 8	PRE-T.2_6_vs_12
RP11-347P5.1	6.14826e-32	0.334781	0.836	0.846	1.21508e-27	ENSG00000272211	NA	PRE-T.2_6_vs_12
H3F3B	6.73472e-32	0.282745	0.999	0.998	1.33098e-27	ENSG00000132475	H3 histone family member 3B	PRE-T.2_6_vs_12
RGCC	6.79662e-32	0.502608	0.54	0.415	1.34322e-27	ENSG00000102760	regulator of cell cycle	PRE-T.2_6_vs_12
TSPAN2	1.70711e-31	0.435666	0.267	0.074	3.37375e-27	ENSG00000134198	tetraspanin 2	PRE-T.2_6_vs_12
HLA-E	1.74346e-31	0.390162	0.868	0.819	3.44559e-27	ENSG00000204592	major histocompatibility complex, class I, E	PRE-T.2_6_vs_12
CD27	2.31524e-31	0.507797	0.336	0.179	4.57561e-27	ENSG00000139193	CD27 molecule	PRE-T.2_6_vs_12
HMHA1	3.90526e-31	0.316766	0.463	0.398	7.71797e-27	NA	NA	PRE-T.2_6_vs_12
RAP1GAP2	4.55765e-31	0.37695	0.275	0.113	9.00728e-27	ENSG00000132359	RAP1 GTPase activating protein 2	PRE-T.2_6_vs_12
PPP1R15A	4.63858e-31	0.399572	0.848	0.812	9.16722e-27	ENSG00000087074	protein phosphatase 1 regulatory subunit 15A	PRE-T.2_6_vs_12
LGALS1	1.07277e-30	0.73116	0.371	0.327	2.12011e-26	ENSG00000100097	galectin 1	PRE-T.2_6_vs_12
TBCC	1.44672e-30	0.369756	0.5	0.413	2.85915e-26	ENSG00000124659	tubulin folding cofactor C	PRE-T.2_6_vs_12
AC004791.2	1.63009e-30	-0.340182	0.456	0.748	3.22155e-26	ENSG00000267453	NA	PRE-T.2_6_vs_12
TRIB2	3.43743e-30	0.424449	0.417	0.237	6.79339e-26	ENSG00000071575	tribbles pseudokinase 2	PRE-T.2_6_vs_12
GLG1	5.56424e-30	0.376298	0.435	0.32	1.09966e-25	ENSG00000090863	golgi glycoprotein 1	PRE-T.2_6_vs_12
FABP5	7.45552e-30	-0.36853	0.343	0.636	1.47343e-25	ENSG00000164687	fatty acid binding protein 5	PRE-T.2_6_vs_12
HLA-B	8.35531e-30	0.315261	0.787	0.822	1.65126e-25	ENSG00000228964	major histocompatibility complex, class I, B	PRE-T.2_6_vs_12
YPEL5	9.07201e-30	0.299724	0.75	0.763	1.7929e-25	ENSG00000119801	yippee like 5	PRE-T.2_6_vs_12
HIST1H1C	1.00939e-29	0.515545	0.435	0.299	1.99487e-25	ENSG00000187837	histone cluster 1 H1 family member c	PRE-T.2_6_vs_12
LY6H	1.43997e-29	-0.337391	0.136	0.382	2.84581e-25	ENSG00000176956	lymphocyte antigen 6 family member H	PRE-T.2_6_vs_12
S1PR4	1.60464e-29	0.37572	0.335	0.196	3.17125e-25	ENSG00000125910	sphingosine-1-phosphate receptor 4	PRE-T.2_6_vs_12
ATHL1	1.70934e-29	0.377685	0.602	0.486	3.37816e-25	NA	NA	PRE-T.2_6_vs_12
MED13L	2.41991e-29	0.273267	0.453	0.423	4.78246e-25	ENSG00000123066	mediator complex subunit 13 like	PRE-T.2_6_vs_12
TPM3	2.54552e-29	0.30685	0.82	0.809	5.03071e-25	ENSG00000143549	tropomyosin 3	PRE-T.2_6_vs_12
GSTP1	3.09757e-29	-0.349703	0.8	0.931	6.12172e-25	ENSG00000084207	glutathione S-transferase pi 1	PRE-T.2_6_vs_12
PLP2	3.40859e-29	0.434056	0.323	0.151	6.73639e-25	ENSG00000102007	proteolipid protein 2	PRE-T.2_6_vs_12
CRBN	4.78788e-29	0.298075	0.461	0.394	9.4623e-25	ENSG00000113851	cereblon	PRE-T.2_6_vs_12
PCDH10	4.9615e-29	0.418788	0.368	0.183	9.80542e-25	ENSG00000138650	protocadherin 10	PRE-T.2_6_vs_12
PPP2R5C	6.08028e-29	0.281972	0.465	0.459	1.20165e-24	ENSG00000078304	protein phosphatase 2 regulatory subunit B'gamma	PRE-T.2_6_vs_12
CELF2	1.22314e-28	0.30786	0.717	0.706	2.41729e-24	ENSG00000048740	CUGBP Elav-like family member 2	PRE-T.2_6_vs_12
TSPAN7	1.87979e-28	-0.300748	0.412	0.694	3.71502e-24	ENSG00000156298	tetraspanin 7	PRE-T.2_6_vs_12
LETM1	1.97178e-28	-0.260188	0.252	0.508	3.89683e-24	ENSG00000168924	leucine zipper and EF-hand containing transmembrane protein 1	PRE-T.2_6_vs_12
RP11-404O13.5	2.41172e-28	-0.316159	0.136	0.376	4.76629e-24	ENSG00000176320	NA	PRE-T.2_6_vs_12
HSPD1	3.00466e-28	-0.372583	0.448	0.728	5.93811e-24	ENSG00000144381	heat shock protein family D (Hsp60) member 1	PRE-T.2_6_vs_12
SMIM24	3.62724e-28	-0.31734	0.183	0.438	7.16851e-24	ENSG00000095932	small integral membrane protein 24	PRE-T.2_6_vs_12
PTEN	6.80139e-28	0.287049	0.581	0.538	1.34416e-23	ENSG00000171862	phosphatase and tensin homolog	PRE-T.2_6_vs_12
CALR	8.5731e-28	-0.263003	0.457	0.731	1.6943e-23	ENSG00000179218	calreticulin	PRE-T.2_6_vs_12
CHI3L2	1.19451e-27	-0.381718	0.872	0.961	2.36071e-23	ENSG00000064886	chitinase 3 like 2	PRE-T.2_6_vs_12
RCN1	1.50333e-27	0.374285	0.454	0.343	2.97104e-23	ENSG00000049449	reticulocalbin 1	PRE-T.2_6_vs_12
XG	1.96761e-27	-0.358858	0.205	0.467	3.88858e-23	ENSG00000124343	Xg blood group	PRE-T.2_6_vs_12
LAPTM5	3.21796e-27	0.304802	0.823	0.799	6.35966e-23	ENSG00000162511	lysosomal protein transmembrane 5	PRE-T.2_6_vs_12
TBCD	3.354e-27	-0.254768	0.189	0.43	6.62852e-23	ENSG00000141556	tubulin folding cofactor D	PRE-T.2_6_vs_12
ANXA6	6.11716e-27	0.299543	0.413	0.34	1.20893e-22	ENSG00000197043	annexin A6	PRE-T.2_6_vs_12
ETS1	9.36217e-27	0.341694	0.413	0.313	1.85025e-22	ENSG00000134954	ETS proto-oncogene 1, transcription factor	PRE-T.2_6_vs_12
STK4	1.04702e-26	0.360939	0.434	0.31	2.06923e-22	ENSG00000101109	serine/threonine kinase 4	PRE-T.2_6_vs_12
R3HDM4	1.17721e-26	0.324126	0.441	0.316	2.32652e-22	ENSG00000198858	R3H domain containing 4	PRE-T.2_6_vs_12
PHYKPL	1.61688e-26	0.333706	0.406	0.305	3.19545e-22	ENSG00000175309	5-phosphohydroxy-L-lysine phospho-lyase	PRE-T.2_6_vs_12
IMPDH2	2.60898e-26	-0.305851	0.498	0.765	5.15613e-22	ENSG00000178035	inosine monophosphate dehydrogenase 2	PRE-T.2_6_vs_12
ANKRD28	4.56318e-26	0.274504	0.623	0.609	9.01822e-22	ENSG00000206560	ankyrin repeat domain 28	PRE-T.2_6_vs_12
SF1	5.24146e-26	0.290294	0.811	0.805	1.03587e-21	ENSG00000168066	splicing factor 1	PRE-T.2_6_vs_12
SOD2	5.75097e-26	0.312596	0.344	0.337	1.13657e-21	ENSG00000112096	superoxide dismutase 2	PRE-T.2_6_vs_12
LINC00152	6.10389e-26	0.324487	0.33	0.222	1.20631e-21	NA	NA	PRE-T.2_6_vs_12
SNHG19	6.6006e-26	-0.358597	0.474	0.733	1.30448e-21	ENSG00000260260	small nucleolar RNA host gene 19	PRE-T.2_6_vs_12
GPSM3	1.09752e-25	0.277925	0.708	0.702	2.16903e-21	ENSG00000233490	G protein signaling modulator 3	PRE-T.2_6_vs_12
ITM2A	1.55589e-25	-0.503854	0.359	0.628	3.0749e-21	ENSG00000078596	integral membrane protein 2A	PRE-T.2_6_vs_12
MCL1	1.66037e-25	0.374699	0.44	0.359	3.28139e-21	ENSG00000143384	MCL1, BCL2 family apoptosis regulator	PRE-T.2_6_vs_12
TNRC6B	3.66386e-25	0.253509	0.644	0.646	7.24089e-21	ENSG00000100354	trinucleotide repeat containing 6B	PRE-T.2_6_vs_12
KLRB1	3.68044e-25	0.720113	0.27	0.129	7.27366e-21	ENSG00000111796	killer cell lectin like receptor B1	PRE-T.2_6_vs_12
GABPB1-AS1	3.77506e-25	0.312882	0.77	0.778	7.46064e-21	NA	NA	PRE-T.2_6_vs_12
MIR4435-2HG	4.07189e-25	0.380454	0.319	0.164	8.04728e-21	ENSG00000172965	MIR4435-2 host gene	PRE-T.2_6_vs_12
TSPYL2	8.39276e-25	0.38008	0.556	0.528	1.65866e-20	ENSG00000184205	TSPY like 2	PRE-T.2_6_vs_12
TNFAIP3	8.97424e-25	0.414008	0.594	0.513	1.77358e-20	ENSG00000118503	TNF alpha induced protein 3	PRE-T.2_6_vs_12
FGR	2.07775e-24	0.416744	0.234	0.108	4.10625e-20	ENSG00000000938	FGR proto-oncogene, Src family tyrosine kinase	PRE-T.2_6_vs_12
TFDP2	2.22703e-24	-0.272758	0.449	0.709	4.40127e-20	ENSG00000114126	transcription factor Dp-2	PRE-T.2_6_vs_12
AAK1	2.28774e-24	0.348787	0.275	0.134	4.52126e-20	ENSG00000115977	AP2 associated kinase 1	PRE-T.2_6_vs_12
RANBP1	2.29815e-24	-0.335245	0.412	0.677	4.54183e-20	ENSG00000099901	RAN binding protein 1	PRE-T.2_6_vs_12
YWHAQ	2.36477e-24	0.27647	0.838	0.856	4.6735e-20	ENSG00000134308	tyrosine 3-monooxygenase/tryptophan 5-monooxygenase activation protein theta	PRE-T.2_6_vs_12
PLEC	2.89436e-24	0.258701	0.29	0.222	5.72012e-20	ENSG00000178209	plectin	PRE-T.2_6_vs_12
CORO1A	2.99245e-24	0.302697	0.811	0.785	5.91398e-20	ENSG00000102879	coronin 1A	PRE-T.2_6_vs_12
BIN2	3.33026e-24	0.336212	0.524	0.43	6.58159e-20	ENSG00000110934	bridging integrator 2	PRE-T.2_6_vs_12
CD37	7.92855e-24	0.258497	0.75	0.738	1.56692e-19	ENSG00000104894	CD37 molecule	PRE-T.2_6_vs_12
CLEC2D	1.87052e-23	0.354489	0.354	0.269	3.69671e-19	ENSG00000069493	C-type lectin domain family 2 member D	PRE-T.2_6_vs_12
ERH	2.67456e-23	-0.275231	0.515	0.765	5.28572e-19	ENSG00000100632	enhancer of rudimentary homolog (Drosophila)	PRE-T.2_6_vs_12
ACAP1	2.7705e-23	0.322348	0.649	0.565	5.47534e-19	ENSG00000072818	ArfGAP with coiled-coil, ankyrin repeat and PH domains 1	PRE-T.2_6_vs_12
TMEM165	4.01899e-23	0.261298	0.57	0.538	7.94273e-19	ENSG00000134851	transmembrane protein 165	PRE-T.2_6_vs_12
ERP29	4.11088e-23	0.250731	0.703	0.709	8.12432e-19	ENSG00000089248	endoplasmic reticulum protein 29	PRE-T.2_6_vs_12
FOS	4.91588e-23	0.344197	0.989	0.99	9.71526e-19	ENSG00000170345	Fos proto-oncogene, AP-1 transcription factor subunit	PRE-T.2_6_vs_12
ESYT1	6.72634e-23	0.278575	0.334	0.247	1.32933e-18	ENSG00000139641	extended synaptotagmin 1	PRE-T.2_6_vs_12
PCSK7	9.27021e-23	0.307561	0.575	0.536	1.83207e-18	ENSG00000160613	proprotein convertase subtilisin/kexin type 7	PRE-T.2_6_vs_12
CLNS1A	9.49306e-23	-0.252339	0.484	0.734	1.87611e-18	ENSG00000074201	chloride nucleotide-sensitive channel 1A	PRE-T.2_6_vs_12
TRG-AS1	1.02449e-22	0.385111	0.3	0.146	2.0247e-18	NA	NA	PRE-T.2_6_vs_12
FMNL1	1.34494e-22	0.278765	0.411	0.333	2.65801e-18	ENSG00000184922	formin like 1	PRE-T.2_6_vs_12
TIMP1	1.78505e-22	0.352522	0.189	0.054	3.5278e-18	ENSG00000102265	TIMP metallopeptidase inhibitor 1	PRE-T.2_6_vs_12
CLK1	1.96691e-22	0.262106	0.64	0.621	3.8872e-18	ENSG00000013441	CDC like kinase 1	PRE-T.2_6_vs_12
MYL12A	2.12061e-22	0.291789	0.869	0.865	4.19097e-18	ENSG00000101608	myosin light chain 12A	PRE-T.2_6_vs_12
FOSB	2.25899e-22	0.283526	0.91	0.917	4.46445e-18	ENSG00000125740	FosB proto-oncogene, AP-1 transcription factor subunit	PRE-T.2_6_vs_12
C16orf54	3.29821e-22	0.359392	0.377	0.261	6.51825e-18	ENSG00000185905	chromosome 16 open reading frame 54	PRE-T.2_6_vs_12
ZFP36L2	3.33997e-22	0.349067	0.857	0.853	6.60079e-18	ENSG00000152518	ZFP36 ring finger protein like 2	PRE-T.2_6_vs_12
CD8A	3.63265e-22	-0.251416	0.071	0.24	7.17921e-18	ENSG00000153563	CD8a molecule	PRE-T.2_6_vs_12
PRR7	3.95068e-22	0.279185	0.331	0.25	7.80773e-18	ENSG00000131188	proline rich 7, synaptic	PRE-T.2_6_vs_12
FBLN2	4.46553e-22	0.293812	0.177	0.058	8.82523e-18	ENSG00000163520	fibulin 2	PRE-T.2_6_vs_12
SRP9	4.9494e-22	-0.266835	0.681	0.883	9.7815e-18	ENSG00000143742	signal recognition particle 9	PRE-T.2_6_vs_12
NFKBIA	5.07306e-22	0.376493	0.313	0.291	1.00259e-17	ENSG00000100906	NFKB inhibitor alpha	PRE-T.2_6_vs_12
HHIP-AS1	6.49461e-22	0.251392	0.452	0.445	1.28353e-17	ENSG00000248890	HHIP antisense RNA 1	PRE-T.2_6_vs_12
NBEAL1	6.62816e-22	-0.254703	0.895	0.971	1.30992e-17	ENSG00000144426	neurobeachin like 1	PRE-T.2_6_vs_12
NINJ1	7.70361e-22	0.3546	0.322	0.227	1.52246e-17	ENSG00000131669	ninjurin 1	PRE-T.2_6_vs_12
MGAT4A	9.09851e-22	0.262201	0.374	0.32	1.79814e-17	ENSG00000071073	mannosyl (alpha-1,3-)-glycoprotein beta-1,4-N-acetylglucosaminyltransferase, isozyme A	PRE-T.2_6_vs_12
PEBP1	9.21219e-22	-0.286142	0.375	0.624	1.8206e-17	ENSG00000089220	phosphatidylethanolamine binding protein 1	PRE-T.2_6_vs_12
BIN1	1.0167e-21	0.316453	0.318	0.184	2.00931e-17	ENSG00000136717	bridging integrator 1	PRE-T.2_6_vs_12
SPOCK2	1.17716e-21	0.313806	0.191	0.069	2.32642e-17	ENSG00000107742	SPARC/osteonectin, cwcv and kazal like domains proteoglycan 2	PRE-T.2_6_vs_12
HCST	1.2853e-21	0.27929	0.555	0.533	2.54013e-17	ENSG00000126264	hematopoietic cell signal transducer	PRE-T.2_6_vs_12
SNRPE	1.41336e-21	-0.270609	0.753	0.91	2.79323e-17	ENSG00000182004	small nuclear ribonucleoprotein polypeptide E	PRE-T.2_6_vs_12
RP11-81H14.2	1.71021e-21	0.386043	0.388	0.239	3.3799e-17	ENSG00000251301	NA	PRE-T.2_6_vs_12
H2AFY	1.97825e-21	-0.271664	0.719	0.9	3.90962e-17	ENSG00000113648	H2A histone family member Y	PRE-T.2_6_vs_12
CD84	2.64651e-21	0.251128	0.496	0.474	5.2303e-17	ENSG00000066294	CD84 molecule	PRE-T.2_6_vs_12
HLA-C	6.116e-21	0.26877	0.799	0.807	1.20871e-16	ENSG00000206452	major histocompatibility complex, class I, C	PRE-T.2_6_vs_12
THOC3	6.84951e-21	0.309741	0.303	0.212	1.35367e-16	ENSG00000051596	THO complex 3	PRE-T.2_6_vs_12
KLF13	7.27368e-21	0.251245	0.372	0.31	1.4375e-16	ENSG00000169926	Kruppel like factor 13	PRE-T.2_6_vs_12
RNASET2	1.07207e-20	0.292832	0.537	0.474	2.11873e-16	ENSG00000026297	ribonuclease T2	PRE-T.2_6_vs_12
CITED2	1.37033e-20	0.420084	0.514	0.423	2.70819e-16	ENSG00000164442	Cbp/p300 interacting transactivator with Glu/Asp rich carboxy-terminal domain 2	PRE-T.2_6_vs_12
UBC	1.91762e-20	0.274107	0.96	0.971	3.78979e-16	ENSG00000150991	ubiquitin C	PRE-T.2_6_vs_12
SBK1	2.13273e-20	0.308238	0.301	0.179	4.21491e-16	ENSG00000188322	SH3 domain binding kinase 1	PRE-T.2_6_vs_12
AHNAK	2.25534e-20	0.294798	0.185	0.078	4.45723e-16	ENSG00000124942	AHNAK nucleoprotein	PRE-T.2_6_vs_12
PCID2	2.64625e-20	0.26105	0.273	0.257	5.22978e-16	ENSG00000126226	PCI domain containing 2	PRE-T.2_6_vs_12
SERBP1	2.78435e-20	-0.268239	0.611	0.826	5.50272e-16	ENSG00000142864	SERPINE1 mRNA binding protein 1	PRE-T.2_6_vs_12
PRR7-AS1	3.66997e-20	0.252227	0.167	0.061	7.25296e-16	ENSG00000246334	PRR7 antisense RNA 1	PRE-T.2_6_vs_12
SEPW1	4.30422e-20	-0.284502	0.847	0.951	8.50642e-16	NA	NA	PRE-T.2_6_vs_12
REL	4.6253e-20	0.258357	0.303	0.245	9.14099e-16	ENSG00000162924	REL proto-oncogene, NF-kB subunit	PRE-T.2_6_vs_12
ATP5G3	8.77764e-20	-0.258583	0.742	0.902	1.73473e-15	ENSG00000154518	ATP synthase, H+ transporting, mitochondrial Fo complex subunit C3 (subunit 9)	PRE-T.2_6_vs_12
TXNIP	9.33936e-20	0.339767	0.479	0.428	1.84574e-15	ENSG00000265972	thioredoxin interacting protein	PRE-T.2_6_vs_12
KLF6	4.75476e-19	0.327084	0.823	0.853	9.39683e-15	ENSG00000067082	Kruppel like factor 6	PRE-T.2_6_vs_12
HKDC1	6.24508e-19	0.310712	0.272	0.142	1.23422e-14	ENSG00000156510	hexokinase domain containing 1	PRE-T.2_6_vs_12
RAB29	1.5071e-18	0.271981	0.189	0.071	2.97847e-14	ENSG00000117280	RAB29, member RAS oncogene family	PRE-T.2_6_vs_12
LMNA	1.85012e-18	0.361764	0.158	0.041	3.65639e-14	ENSG00000160789	lamin A/C	PRE-T.2_6_vs_12
SELPLG	4.43356e-18	0.28199	0.218	0.112	8.76204e-14	ENSG00000110876	selectin P ligand	PRE-T.2_6_vs_12
RP11-51J9.5	4.44436e-18	0.291688	0.253	0.173	8.78339e-14	ENSG00000271869	NA	PRE-T.2_6_vs_12
C1orf56	5.12084e-18	0.378784	0.37	0.277	1.01203e-13	ENSG00000143443	chromosome 1 open reading frame 56	PRE-T.2_6_vs_12
BTG2	6.26808e-18	0.322044	0.392	0.316	1.23876e-13	ENSG00000159388	BTG anti-proliferation factor 2	PRE-T.2_6_vs_12
LDLR	6.2844e-18	0.277477	0.238	0.183	1.24199e-13	ENSG00000130164	low density lipoprotein receptor	PRE-T.2_6_vs_12
NEU1	7.54878e-18	0.305591	0.305	0.22	1.49186e-13	ENSG00000184494	neuraminidase 1	PRE-T.2_6_vs_12
HERPUD1	9.06949e-18	0.284065	0.852	0.839	1.7924e-13	ENSG00000051108	homocysteine inducible ER protein with ubiquitin like domain 1	PRE-T.2_6_vs_12
HMGCS1	1.70001e-17	0.338967	0.277	0.266	3.35973e-13	ENSG00000112972	3-hydroxy-3-methylglutaryl-CoA synthase 1	PRE-T.2_6_vs_12
MTURN	6.61837e-17	0.274389	0.226	0.115	1.30799e-12	ENSG00000180354	maturin, neural progenitor differentiation regulator homolog	PRE-T.2_6_vs_12
VOPP1	8.62811e-17	0.262942	0.269	0.193	1.70517e-12	ENSG00000154978	vesicular, overexpressed in cancer, prosurvival protein 1	PRE-T.2_6_vs_12
UQCRQ	8.7181e-17	-0.254578	0.722	0.878	1.72296e-12	ENSG00000164405	ubiquinol-cytochrome c reductase complex III subunit VII	PRE-T.2_6_vs_12
LST1	1.11795e-16	0.282882	0.823	0.814	2.20941e-12	ENSG00000234514	leukocyte specific transcript 1	PRE-T.2_6_vs_12
WDR66	1.56007e-16	0.334944	0.311	0.2	3.08317e-12	ENSG00000158023	WD repeat domain 66	PRE-T.2_6_vs_12
TRGC2	1.85957e-16	0.276561	0.147	0.042	3.67508e-12	ENSG00000227191	T cell receptor gamma constant 2	PRE-T.2_6_vs_12
SYNE2	2.56616e-16	0.25229	0.268	0.181	5.07149e-12	ENSG00000054654	spectrin repeat containing nuclear envelope protein 2	PRE-T.2_6_vs_12
CTD-2020K17.1	3.8597e-16	0.296218	0.275	0.151	7.62792e-12	ENSG00000267121	NA	PRE-T.2_6_vs_12
RNF125	4.4843e-16	0.272543	0.246	0.113	8.86233e-12	ENSG00000101695	ring finger protein 125	PRE-T.2_6_vs_12
IRF1	9.34292e-16	0.267733	0.276	0.252	1.84644e-11	ENSG00000125347	interferon regulatory factor 1	PRE-T.2_6_vs_12
WDFY2	2.08401e-15	0.251395	0.221	0.142	4.11863e-11	ENSG00000139668	WD repeat and FYVE domain containing 2	PRE-T.2_6_vs_12
ELOVL4	2.69771e-15	0.291042	0.216	0.124	5.33148e-11	ENSG00000118402	ELOVL fatty acid elongase 4	PRE-T.2_6_vs_12
LINC00936	6.04653e-15	0.256206	0.254	0.183	1.19498e-10	ENSG00000271614	long intergenic non-protein coding RNA 936	PRE-T.2_6_vs_12
CRIP2	2.90843e-14	0.298796	0.116	0.032	5.74793e-10	ENSG00000182809	cysteine rich protein 2	PRE-T.2_6_vs_12
MYLIP	4.37258e-14	0.281553	0.169	0.081	8.64154e-10	ENSG00000007944	myosin regulatory light chain interacting protein	PRE-T.2_6_vs_12
TMEM63A	5.27747e-14	0.254274	0.245	0.161	1.04299e-09	ENSG00000196187	transmembrane protein 63A	PRE-T.2_6_vs_12
GFRA4	1.02131e-13	0.270636	0.264	0.186	2.01841e-09	ENSG00000125861	GDNF family receptor alpha 4	PRE-T.2_6_vs_12
UBXN11	1.09307e-13	0.258939	0.217	0.132	2.16023e-09	ENSG00000158062	UBX domain protein 11	PRE-T.2_6_vs_12
JUN	1.74474e-13	0.318194	0.925	0.939	3.44812e-09	ENSG00000177606	Jun proto-oncogene, AP-1 transcription factor subunit	PRE-T.2_6_vs_12
SOX4	8.45028e-12	0.257304	0.986	0.983	1.67003e-07	ENSG00000124766	SRY-box 4	PRE-T.2_6_vs_12
HPGD	1.47755e-08	-0.264133	0.204	0.338	0.000292008	ENSG00000164120	hydroxyprostaglandin dehydrogenase 15-(NAD)	PRE-T.2_6_vs_12
